# Supplementary material for: Transposable element–mediated evolutionary expansion of Sox2- and Brn2-binding regulatory modules for mammalian neural-cell differentiation
Source: Genome Biol. 2026 Apr 9;27:114. doi: 10.1186/s13059-026-04050-w (PMC13063735; doi:10.1186/s13059-026-04050-w)
Supplement: Supplementary file 1 — Additional file 1: Supplementary Tables S1–S7. [file 13059_2026_4050_MOESM1_ESM.xlsx]

## Sheet: Table S1
	Table S1. List of Sox2-binding TEs in ESC and/or NPC
	Cell	Peak_chr	Peak_start	Peak_end	Peak_summit	RepeatMasker_div	TE_chr	TE_start	TE_end	TE_dir	TE_family	TE_class	TE_superfamily_clade	ChromHMM_state_ESC	ChromHMM_state_NPC	ortholog
	ESC_and_NPC	chr1	1848690	1849176	1848894	27.46	chr1	1848882	1849292	+	MER21C	LTR	ERVL	Genic_Enhancer	Poised_Enhancer	Simiiformes
	ESC_and_NPC	chr1	5767074	5767253	5767159	14.22	chr1	5766870	5767906	C	MER11C	LTR	ERVK	Quiescent_low	Heterochromatin	Hominoidea
	ESC_and_NPC	chr1	5896873	5897718	5897466	30.11	chr1	5896002	5897909	+	L1MC5a_3end	LINE	L1	Active_Enhancer	Poised_Enhancer	Boreotheria
	ESC_and_NPC	chr1	5896873	5897718	5897040	30.11	chr1	5896002	5897909	+	L1MC5a_3end	LINE	L1	Active_Enhancer	Poised_Enhancer	Boreotheria
	ESC_and_NPC	chr1	9252647	9254034	9253274	34.12	chr1	9253225	9253395	+	X7A_LINE	LINE	CR1	Active_Enhancer	Active_Enhancer	Eutheria
	ESC_and_NPC	chr1	9252647	9254034	9253928	32.98	chr1	9253883	9254073	C	MIR	SINE	MIR	Poised_Enhancer	Active_Enhancer	Eutheria
	ESC_and_NPC	chr1	10969594	10969886	10969741	30.24	chr1	10969587	10969932	C	L2a_3end	LINE	L2	Poised_Enhancer	Poised_Enhancer	Eutheria
	ESC_and_NPC	chr1	14095066	14095227	14095161	22.16	chr1	14095055	14095227	C	MER20	DNA	hAT-Charlie	Quiescent_low	Heterochromatin	Eutheria
	ESC_and_NPC	chr1	14742042	14742653	14742401	27.27	chr1	14742390	14742433	C	L2a_3end	LINE	L2	Active_Enhancer	Poised_Enhancer	Eutheria
	ESC_and_NPC	chr1	16905218	16905888	16905586	15.62	chr1	16905534	16905857	+	LTR4	LTR	ERV1	Quiescent_low	Active_Enhancer	Catarrhini
	ESC_and_NPC	chr1	17538355	17538779	17538620	41.22	chr1	17538551	17538699	+	L2b_3end	LINE	L2	Active_Enhancer	Active_Enhancer	Eutheria
	ESC_and_NPC	chr1	21574148	21574539	21574359	35.52	chr1	21574194	21574376	+	MIR	SINE	MIR	Genic_Enhancer	Active_Enhancer	Eutheria
	ESC_and_NPC	chr1	23598243	23598833	23598418	21.8	chr1	23598345	23598425	C	L2b_3end	LINE	L2	Active_Enhancer	Active_Enhancer	Eutheria
	ESC_and_NPC	chr1	28647995	28649196	28648919	28.77	chr1	28648880	28649025	+	AluJr4	SINE	Alu	Active_Enhancer	Active_Enhancer	Simiiformes
	ESC_and_NPC	chr1	28804106	28804599	28804349	19.96	chr1	28803990	28804485	C	MLT1H	LTR	ERVL-MaLR	Active_Enhancer	Poised_Enhancer	Eutheria
	ESC_and_NPC	chr1	29501388	29501951	29501491	12.24	chr1	29501065	29501935	C	MER4D1	LTR	ERV1	Active_Enhancer	Quiescent_low	Simiiformes
	ESC_and_NPC	chr1	29501388	29501951	29501771	12.24	chr1	29501065	29501935	C	MER4D1	LTR	ERV1	Active_Enhancer	Quiescent_low	Simiiformes
	ESC_and_NPC	chr1	30844660	30845043	30844851	26.55	chr1	30844739	30845034	C	LTR81A	LTR	Gypsy	Poised_Enhancer	Active_Enhancer	Eutheria
	ESC_and_NPC	chr1	30854085	30854388	30854228	27.78	chr1	30853998	30854434	C	MLT1J	LTR	ERVL-MaLR	Quiescent_low	Poised_Enhancer	Eutheria
	ESC_and_NPC	chr1	38489781	38490051	38489930	29.68	chr1	38489808	38490029	C	LTR79	LTR	ERVL	Poised_Enhancer	Bivalent_poised_TSS_Enhancer	Eutheria
	ESC_and_NPC	chr1	39026608	39026942	39026753	32.47	chr1	39026636	39026832	+	L2	LINE	L2	Poised_TSS	Active_TSS	Eutheria
	ESC_and_NPC	chr1	39976842	39977003	39976921	8.62	chr1	39976671	39977185	C	LTR10D	LTR	ERV1	Quiescent_low	Heterochromatin	Catarrhini
	ESC_and_NPC	chr1	39979665	39979826	39979744	11.18	chr1	39979584	39980203	+	LTR9B	LTR	ERV1	Poised_Enhancer	Heterochromatin	Catarrhini
	ESC_and_NPC	chr1	45802898	45803514	45803384	26.44	chr1	45803323	45803414	+	L2c_3end	LINE	L2	Flanking_TSS_Enhancer_downstream	Flanking_TSS_Enhancer_downstream	Eutheria
	ESC_and_NPC	chr1	48735610	48736151	48735827	32.27	chr1	48735790	48736168	+	L2c_3end	LINE	L2	Weak_transcription	Genic_Enhancer	Eutheria
	ESC_and_NPC	chr1	52976269	52976657	52976416	23.98	chr1	52975782	52976506	C	MER21C	LTR	ERVL	Active_Enhancer	Quiescent_low	Boreotheria
	ESC_and_NPC	chr1	53448651	53448828	53448746	16.84	chr1	53448022	53448912	C	MER21C	LTR	ERVL	Active_Enhancer	Poised_Enhancer	Euarchontoglires
	ESC_and_NPC	chr1	53673649	53673910	53673777	30	chr1	53673755	53673807	+	L2b_3end	LINE	L2	Poised_Enhancer	Poised_Enhancer	Eutheria
	ESC_and_NPC	chr1	53982412	53982663	53982539	22.48	chr1	53982454	53983197	+	L1MEc_5end	LINE	L1	Poised_Enhancer	Flanking_TSS_Enhancer_downstream	Boreotheria
	ESC_and_NPC	chr1	54950757	54951022	54950895	28.41	chr1	54950817	54950998	C	MamRep564	Unknown	Unknown	Poised_Enhancer	Quiescent_low	Eutheria
	ESC_and_NPC	chr1	56189724	56190379	56190009	31.07	chr1	56189988	56190232	C	MIRb	SINE	MIR	Poised_Enhancer	Poised_Enhancer	Eutheria
	ESC_and_NPC	chr1	56450436	56450689	56450574	25.79	chr1	56450164	56450578	C	LTR33	LTR	ERVL	Poised_Enhancer	Poised_Enhancer	Eutheria
	ESC_and_NPC	chr1	56453351	56453714	56453563	30.3	chr1	56453498	56453596	+	X7B_LINE	LINE	CR1	Active_Enhancer	Quiescent_low	Eutheria
	ESC_and_NPC	chr1	56566888	56567411	56567147	32.85	chr1	56567015	56567295	+	Tigger12	DNA	TcMar-Tigger	Genic_Enhancer	Poised_Enhancer	Eutheria
	ESC_and_NPC	chr1	56939241	56939510	56939378	25.21	chr1	56939034	56939809	+	MamRep1527	LTR	LTR	Poised_Enhancer	Poised_Enhancer	Eutheria
	ESC_and_NPC	chr1	59078208	59078683	59078435	29.14	chr1	59078420	59078574	+	MIRb	SINE	MIR	Active_Enhancer	Poised_Enhancer	Eutheria
	ESC_and_NPC	chr1	60679371	60680304	60679646	32.46	chr1	60679537	60679654	C	L2a_3end	LINE	L2	Quiescent_low	Poised_Enhancer	Eutheria
	ESC_and_NPC	chr1	61301058	61301219	61301137	29.23	chr1	61300822	61301468	C	L4_B_Mam	LINE	RTE-X	Active_Enhancer	Heterochromatin	Eutheria
	ESC_and_NPC	chr1	62400809	62401752	62401289	24.78	chr1	62401279	62401498	C	MER58A	DNA	hAT-Charlie	Poised_Enhancer	Poised_Enhancer	Boreotheria
	ESC_and_NPC	chr1	64516927	64517633	64517055	24.75	chr1	64516923	64517128	+	MIRb	SINE	MIR	Poised_Enhancer	Poised_Enhancer	Eutheria
	ESC_and_NPC	chr1	64516927	64517633	64517339	28.73	chr1	64517213	64517621	C	L2a_3end	LINE	L2	Poised_Enhancer	Quiescent_low	Eutheria
	ESC_and_NPC	chr1	67097287	67097773	67097565	31.24	chr1	67097413	67097911	C	L2	LINE	L2	Poised_Enhancer	Poised_Enhancer	Boreotheria
	ESC_and_NPC	chr1	67892592	67893184	67892924	23.02	chr1	67892857	67893165	+	L1ME1_3end	LINE	L1	Active_Enhancer	Heterochromatin	Eutheria
	ESC_and_NPC	chr1	68233167	68233537	68233390	33.88	chr1	68233274	68233468	+	L2b_3end	LINE	L2	Poised_Enhancer	Poised_Enhancer	Eutheria
	ESC_and_NPC	chr1	74245121	74245993	74245355	34.3	chr1	74245297	74245542	+	AmnSINE1	SINE	5S-Deu-L2	Poised_Enhancer	Active_Enhancer	Mammalia
	ESC_and_NPC	chr1	75630024	75630369	75630187	28.34	chr1	75630031	75630226	C	LTR78	LTR	ERV1	Poised_Enhancer	Poised_Enhancer	Eutheria
	ESC_and_NPC	chr1	78155010	78155460	78155245	22.01	chr1	78155026	78155591	+	MLT1F2	LTR	ERVL-MaLR	Poised_Enhancer	Poised_Enhancer	Eutheria
	ESC_and_NPC	chr1	79484304	79485129	79484720	15.85	chr1	79484623	79484816	+	LTR37A	LTR	ERV1	Active_Enhancer	Heterochromatin	Eutheria
	ESC_and_NPC	chr1	79663625	79664357	79664074	41.98	chr1	79663985	79664151	C	OldhAT1	DNA	hAT-Ac	Poised_Enhancer	Active_Enhancer	Amniota
	ESC_and_NPC	chr1	81328652	81329515	81329223	32.97	chr1	81328990	81329471	C	MLT1J	LTR	ERVL-MaLR	Poised_Enhancer	Active_Enhancer	Eutheria
	ESC_and_NPC	chr1	81547461	81547883	81547699	20.25	chr1	81547598	81547861	C	LTR81AB	LTR	Gypsy	Active_Enhancer	Active_Enhancer	Eutheria
	ESC_and_NPC	chr1	81920074	81921184	81920587	24.49	chr1	81920367	81920785	+	LTR16	LTR	ERVL	Quiescent_low	Active_Enhancer	Eutheria
	ESC_and_NPC	chr1	85437262	85437447	85437356	9.86	chr1	85437333	85437708	+	Tigger2a	DNA	TcMar-Tigger	Poised_Enhancer	Heterochromatin	Primates
	ESC_and_NPC	chr1	88612303	88612622	88612455	27.26	chr1	88612179	88612711	+	MLT1J	LTR	ERVL-MaLR	Quiescent_low	Poised_Enhancer	Eutheria
	ESC_and_NPC	chr1	89618154	89618378	89618250	27.04	chr1	89617618	89618316	C	MER21C	LTR	ERVL	Heterochromatin	Repeats	Boreotheria
	ESC_and_NPC	chr1	89929546	89929832	89929676	17.63	chr1	89929615	89929804	C	Tigger3d	DNA	TcMar-Tigger	Active_Enhancer	Quiescent_low	Primates
	ESC_and_NPC	chr1	91791205	91791482	91791367	30.92	chr1	91791285	91791436	+	Tigger15a	DNA	TcMar-Tigger	Poised_Enhancer	Poised_Enhancer	Eutheria
	ESC_and_NPC	chr1	92994157	92994401	92994277	28.32	chr1	92994196	92994535	+	ERVL-E	LTR	ERVL	Quiescent_low	Heterochromatin	Boreotheria
	ESC_and_NPC	chr1	93769447	93769635	93769542	25.81	chr1	93769486	93769548	+	L3b_3end	LINE	CR1	Poised_Enhancer	Quiescent_low	Theria
	ESC_and_NPC	chr1	94688600	94689068	94688795	25.59	chr1	94688548	94689020	C	LTR33	LTR	ERVL	Poised_Enhancer	Active_Enhancer	Eutheria
	ESC_and_NPC	chr1	94970808	94971131	94970944	30.69	chr1	94970758	94970978	+	LTR103b_Mam	LTR	ERV1	Poised_Enhancer	Poised_Enhancer	Eutheria
	ESC_and_NPC	chr1	97441932	97442355	97442177	21.84	chr1	97440976	97442365	C	L1MEc_5end	LINE	L1	Poised_Enhancer	Active_Enhancer	Eutheria
	ESC_and_NPC	chr1	98205331	98205613	98205487	17.76	chr1	98205242	98205647	C	MER67D	LTR	ERV1	Quiescent_low	Heterochromatin	Simiiformes
	ESC_and_NPC	chr1	102107393	102107841	102107623	24.16	chr1	102107500	102108009	C	LTR26	LTR	ERV1	Poised_Enhancer	Quiescent_low	Simiiformes
	ESC_and_NPC	chr1	103250330	103250853	103250555	28.93	chr1	103250506	103250629	+	LTR33A_v	LTR	ERVL	Poised_Enhancer	Active_Enhancer	Boreotheria
	ESC_and_NPC	chr1	105137494	105137679	105137582	16.54	chr1	105137476	105137602	C	LTR18C	LTR	ERVL	Quiescent_low	Poised_Enhancer	Simiiformes
	ESC_and_NPC	chr1	106969742	106970010	106969888	31.76	chr1	106969845	106969995	C	MIR3	SINE	MIR	Poised_Enhancer	Heterochromatin	Eutheria
	ESC_and_NPC	chr1	112172468	112172670	112172559	31.66	chr1	112172555	112172677	C	MLT1J-int	LTR	ERVL-MaLR	Quiescent_low	Heterochromatin	Eutheria
	ESC_and_NPC	chr1	113768910	113769343	113769109	14.78	chr1	113768735	113769345	+	LTR26B	LTR	ERV1	Active_Enhancer	Active_Enhancer	Simiiformes
	ESC_and_NPC	chr1	116832163	116832990	116832468	29.44	chr1	116832179	116832535	C	LTR104_Mam	LTR	Gypsy	Active_Enhancer	Poised_Enhancer	Eutheria
	ESC_and_NPC	chr1	116832163	116832990	116832775	31.97	chr1	116832658	116832986	C	L3	LINE	CR1	Active_Enhancer	Quiescent_low	Eutheria
	ESC_and_NPC	chr1	146038175	146038371	146038273	13.4	chr1	146038261	146038383	+	AluJb	SINE	Alu	Poised_TSS	Active_TSS	Simiiformes
	ESC_and_NPC	chr1	158864608	158864901	158864769	8.59	chr1	158864384	158866161	+	L1P2_5end	LINE	L1	Quiescent_low	Poised_Enhancer	Catarrhini
	ESC_and_NPC	chr1	160971552	160972335	160971949	19.89	chr1	160971573	160972137	C	MER74A	LTR	ERVL	Active_Enhancer	Poised_Enhancer	Boreotheria
	ESC_and_NPC	chr1	160971552	160972335	160971828	19.89	chr1	160971573	160972137	C	MER74A	LTR	ERVL	Active_Enhancer	Poised_Enhancer	Boreotheria
	ESC_and_NPC	chr1	162230212	162230411	162230313	22.96	chr1	162230217	162230415	C	LTR41C	LTR	ERVL	Poised_Enhancer	Poised_Enhancer	Eutheria
	ESC_and_NPC	chr1	163202955	163203548	163203340	31.91	chr1	163203255	163203348	C	MIR3	SINE	MIR	Active_Enhancer	Active_Enhancer	Eutheria
	ESC_and_NPC	chr1	163467418	163467583	163467489	33.53	chr1	163467349	163467531	+	X6A_LINE	LINE	CR1	Poised_Enhancer	Heterochromatin	Eutheria
	ESC_and_NPC	chr1	166272835	166273010	166272917	30.36	chr1	166272837	166272949	+	MER20	DNA	hAT-Charlie	Quiescent_low	Poised_Enhancer	Eutheria
	ESC_and_NPC	chr1	166383068	166383711	166383340	19.01	chr1	166383329	166383470	+	MER5A1	DNA	hAT-Charlie	Poised_Enhancer	Heterochromatin	Eutheria
	ESC_and_NPC	chr1	167148335	167148701	167148519	16.74	chr1	167148035	167148894	C	L1M4c_5end	LINE	L1	Active_Enhancer	Active_Enhancer	Euarchontoglires
	ESC_and_NPC	chr1	167163410	167163604	167163493	24.6	chr1	167163291	167163493	C	MamGypLTR4	LTR	Gypsy	Active_Enhancer	Poised_Enhancer	Eutheria
	ESC_and_NPC	chr1	169309064	169310095	169309487	12.83	chr1	169309227	169309806	+	LTR73	LTR	ERV1	Poised_Enhancer	Poised_Enhancer	Simiiformes
	ESC_and_NPC	chr1	169309064	169310095	169309773	12.83	chr1	169309227	169309806	+	LTR73	LTR	ERV1	Quiescent_low	Poised_Enhancer	Boreotheria
	ESC_and_NPC	chr1	170563005	170563281	170563137	26.91	chr1	170563101	170563280	C	MamGypLTR1c	LTR	Gypsy	Poised_Enhancer	Poised_Enhancer	Eutheria
	ESC_and_NPC	chr1	171220137	171220905	171220248	21.69	chr1	171219993	171220674	+	HERVIP10FH	LTR	ERV1	Active_Enhancer	Active_Enhancer	Catarrhini
	ESC_and_NPC	chr1	171245601	171245762	171245685	30.05	chr1	171245360	171245748	C	MLT1I	LTR	ERVL-MaLR	Poised_Enhancer	Heterochromatin	Eutheria
	ESC_and_NPC	chr1	171432075	171432306	171432199	27.99	chr1	171431864	171432408	+	LTR48B	LTR	ERV1	Active_Enhancer	Quiescent_low	Simiiformes
	ESC_and_NPC	chr1	172360425	172360794	172360625	36.55	chr1	172360597	172360794	C	Plat_L3	LINE	CR1	Poised_Enhancer	Poised_Enhancer	Eutheria
	ESC_and_NPC	chr1	173637407	173637919	173637543	10.08	chr1	173637251	173637771	+	LTR10C	LTR	ERV1	Repeats	Heterochromatin	Catarrhini
	ESC_and_NPC	chr1	173637407	173637919	173637760	10.08	chr1	173637251	173637771	+	LTR10C	LTR	ERV1	Repeats	Heterochromatin	Catarrhini
	ESC_and_NPC	chr1	178266745	178266951	178266862	10.25	chr1	178266488	178267125	C	LTR9B	LTR	ERV1	Active_Enhancer	Poised_Enhancer	Catarrhini
	ESC_and_NPC	chr1	179529542	179529867	179529661	20.03	chr1	179529343	179529888	C	LTR49	LTR	ERV1	Active_Enhancer	Heterochromatin	Catarrhini
	ESC_and_NPC	chr1	180486070	180486518	180486288	25.06	chr1	180486027	180486487	+	LTR40c	LTR	ERVL	Genic_Enhancer	Genic_Enhancer	Euarchontoglires
	ESC_and_NPC	chr1	181714542	181714761	181714650	23.54	chr1	181713994	181714669	C	MER21C	LTR	ERVL	Poised_Enhancer	Poised_Enhancer	Boreotheria
	ESC_and_NPC	chr1	184669480	184669952	184669677	15.79	chr1	184669404	184669851	C	MER65A	LTR	ERV1	Active_Enhancer	Active_Enhancer	Haplorhini
	ESC_and_NPC	chr1	185400908	185401440	185401012	28.17	chr1	185400924	185401453	C	MLT1H	LTR	ERVL-MaLR	Poised_Enhancer	Active_Enhancer	Eutheria
	ESC_and_NPC	chr1	185400908	185401440	185401261	28.17	chr1	185400924	185401453	C	MLT1H	LTR	ERVL-MaLR	Poised_Enhancer	Active_Enhancer	Eutheria
	ESC_and_NPC	chr1	188669933	188670126	188670030	34.5	chr1	188669300	188670149	+	HERV4_I	LTR	ERV1	Active_Enhancer	Heterochromatin	Simiiformes
	ESC_and_NPC	chr1	191174093	191174538	191174399	16.82	chr1	191174034	191176756	C	Tigger2	DNA	TcMar-Tigger	Poised_Enhancer	Quiescent_low	Simiiformes
	ESC_and_NPC	chr1	193602843	193603385	193603129	24.21	chr1	193602674	193603857	+	L1MCb_5end	LINE	L1	Poised_Enhancer	Heterochromatin	Eutheria
	ESC_and_NPC	chr1	198788124	198789029	198788779	26.29	chr1	198788586	198788922	C	LTR89	LTR	ERVL	Poised_Enhancer	Poised_Enhancer	Eutheria
	ESC_and_NPC	chr1	203147288	203147879	203147665	13.12	chr1	203147529	203147688	+	MER5A1	DNA	hAT-Charlie	Poised_Enhancer	Quiescent_low	Eutheria
	ESC_and_NPC	chr1	204710184	204711234	204710920	25.94	chr1	204710645	204711054	C	MER74B	LTR	ERVL	Poised_Enhancer	Poised_Enhancer	Boreotheria
	ESC_and_NPC	chr1	204710184	204711234	204710435	28.57	chr1	204710333	204710498	C	MamGypLTR3a	LTR	Gypsy	Poised_Enhancer	Poised_Enhancer	Eutheria
	ESC_and_NPC	chr1	208374072	208375057	208374492	31.26	chr1	208374401	208374569	C	Charlie4z	DNA	hAT-Charlie	Poised_Enhancer	Quiescent_low	Eutheria
	ESC_and_NPC	chr1	209199071	209199250	209199155	16.99	chr1	209198961	209199378	+	LTR48	LTR	ERV1	Active_Enhancer	Quiescent_low	Primates
	ESC_and_NPC	chr1	209556259	209556740	209556447	22.47	chr1	209556037	209557599	+	Charlie2a	DNA	hAT-Charlie	Poised_Enhancer	Active_Enhancer	Eutheria
	ESC_and_NPC	chr1	211398412	211398861	211398587	11.69	chr1	211398311	211398718	C	L1MA3_3end	LINE	L1	Active_Enhancer	Heterochromatin	Catarrhini
	ESC_and_NPC	chr1	212012050	212012211	212012105	28.98	chr1	212011949	212012206	+	MER102b	DNA	hAT-Charlie	Weak_transcription	Weak_transcription	Eutheria
	ESC_and_NPC	chr1	212310028	212310286	212310148	24.77	chr1	212309914	212310990	C	L1M4b_5end	LINE	L1	Poised_Enhancer	Poised_Enhancer	Catarrhini
	ESC_and_NPC	chr1	212506603	212507718	212506853	26.63	chr1	212506628	212506859	+	MIR	SINE	MIR	Quiescent_low	Quiescent_low	Eutheria
	ESC_and_NPC	chr1	212860799	212861533	212861034	34.93	chr1	212860888	212861301	+	L2	LINE	L2	Bivalent_poised_TSS_Enhancer	Genic_Enhancer	Eutheria
	ESC_and_NPC	chr1	216310853	216311101	216310971	22.49	chr1	216310912	216311643	C	L1M3f_5end	LINE	L1	Quiescent_low	Heterochromatin	Catarrhini
	ESC_and_NPC	chr1	216387675	216389200	216388792	30.42	chr1	216388576	216388820	C	UCON31	Unknown	Unknown	Poised_Enhancer	Active_Enhancer	Theria
	ESC_and_NPC	chr1	217381966	217382130	217382045	5.6	chr1	217381815	217385102	+	L1P3_orf2	LINE	L1	Quiescent_low	Heterochromatin	Catarrhini
	ESC_and_NPC	chr1	222222667	222223247	222222930	21.99	chr1	222222907	222223436	+	MER68	LTR	ERVL	Poised_Enhancer	Heterochromatin	Eutheria
	ESC_and_NPC	chr1	228474639	228475052	228474809	19.16	chr1	228474546	228474811	C	MER74A	LTR	ERVL	Poised_Enhancer	Poised_Enhancer	Boreotheria
	ESC_and_NPC	chr1	228968812	228969446	228969134	31.2	chr1	228968880	228969307	C	L1MEg_5end	LINE	L1	Poised_Enhancer	Active_Enhancer	Eutheria
	ESC_and_NPC	chr1	231183742	231184344	231184079	28.22	chr1	231184073	231184545	C	MER101	LTR	ERV1	Poised_Enhancer	Quiescent_low	Primates
	ESC_and_NPC	chr1	232124353	232124537	232124455	18.45	chr1	232124098	232126162	C	L1M4_orf2	LINE	L1	Bivalent_poised_TSS_Enhancer	Active_Enhancer	Catarrhini
	ESC_and_NPC	chr1	233522936	233524172	233523846	28.45	chr1	233523554	233524166	+	Charlie2b	DNA	hAT-Charlie	Active_Enhancer	Quiescent_low	Eutheria
	ESC_and_NPC	chr1	233522936	233524172	233523261	31.16	chr1	233523025	233523309	C	MLT1J	LTR	ERVL-MaLR	Active_Enhancer	Active_Enhancer	Eutheria
	ESC_and_NPC	chr1	234250830	234251108	234250972	17.74	chr1	234250676	234251018	C	MSTB1	LTR	ERVL-MaLR	Active_Enhancer	Quiescent_low	Primates
	ESC_and_NPC	chr1	234251149	234251430	234251308	34.85	chr1	234251019	234251324	+	L3	LINE	CR1	Active_Enhancer	Active_Enhancer	Eutheria
	ESC_and_NPC	chr1	234986888	234987087	234986966	18.11	chr1	234986547	234987003	+	LTR54	LTR	ERV1	Active_Enhancer	Active_Enhancer	Primates
	ESC_and_NPC	chr1	235674115	235674339	235674204	19.78	chr1	235672704	235675132	+	HERVIP10B3	LTR	ERV1	Genic_Enhancer	Heterochromatin	Catarrhini
	ESC_and_NPC	chr1	238088905	238089293	238089084	15.73	chr1	238088605	238089266	C	LTR51	LTR	ERV1	Quiescent_low	Heterochromatin	Simiiformes
	ESC_and_NPC	chr1	238176628	238176795	238176711	15.66	chr1	238176705	238176980	+	MER84	LTR	ERV1	Active_Enhancer	Poised_Enhancer	Catarrhini
	ESC_and_NPC	chr1	238177963	238178434	238178161	11.7	chr1	238177968	238178961	+	MER84-int	LTR	ERV1	Active_Enhancer	Active_Enhancer	Simiiformes
	ESC_and_NPC	chr1	238647961	238648347	238648179	29.84	chr1	238647862	238648203	+	MLT1G	LTR	ERVL-MaLR	Active_Enhancer	Active_Enhancer	Eutheria
	ESC_and_NPC	chr1	242585816	242586731	242586485	12.22	chr1	242586227	242586635	+	MER51-int	LTR	ERV1	Active_Enhancer	Active_Enhancer	Catarrhini
	ESC_and_NPC	chr1	242585816	242586731	242586188	11.43	chr1	242585627	242586225	+	MER51-int	LTR	ERV1	Quiescent_low	Active_Enhancer	Catarrhini
	ESC_and_NPC	chr1	244353617	244353789	244353689	30.39	chr1	244353507	244353726	C	L2d_3end	LINE	L2	Active_Enhancer	Active_Enhancer	Eutheria
	ESC_and_NPC	chr1	244735915	244736162	244736005	8.69	chr1	244735453	244736010	+	MER61E	LTR	ERV1	Active_Enhancer	Repeats	Simiiformes
	ESC_and_NPC	chr1	245256533	245256863	245256726	10.07	chr1	245256566	245257425	+	MER4D1	LTR	ERV1	Poised_Enhancer	Poised_Enhancer	Simiiformes
	ESC_and_NPC	chr1	247295270	247295431	247295344	20.63	chr1	247295329	247295688	+	MER74B	LTR	ERVL	Poised_Enhancer	Poised_Enhancer	Boreotheria
	ESC_and_NPC	chr1	247376618	247377197	247376832	21.49	chr1	247376725	247377514	+	MER21C	LTR	ERVL	Active_Enhancer	Quiescent_low	Boreotheria
	ESC_and_NPC	chr2	151831	152396	152040	30.83	chr2	151553	152049	C	L1MEb_5end	LINE	L1	Active_Enhancer	Active_Enhancer	Primates
	ESC_and_NPC	chr2	2248845	2249030	2248937	11.59	chr2	2247017	2249522	+	L1M1_orf2	LINE	L1	Repeats	Heterochromatin	Simiiformes
	ESC_and_NPC	chr2	2613449	2613719	2613587	11.11	chr2	2613547	2613591	C	L1M6_5end	LINE	L1	Quiescent_low	Poised_TSS	Eutheria
	ESC_and_NPC	chr2	3265817	3266427	3266171	34.59	chr2	3265951	3266253	+	X6A_LINE	LINE	CR1	Active_Enhancer	Quiescent_low	Eutheria
	ESC_and_NPC	chr2	3651481	3652531	3652148	26.38	chr2	3652018	3652201	C	MLT1N2	LTR	ERVL-MaLR	Poised_Enhancer	Active_TSS	Eutheria
	ESC_and_NPC	chr2	7891268	7891686	7891500	24.62	chr2	7891272	7891601	+	L1M4_5end	LINE	L1	Repeats	Bivalent_poised_TSS_Enhancer	Eutheria
	ESC_and_NPC	chr2	10844160	10844381	10844276	32.84	chr2	10844248	10844381	C	L2b_3end	LINE	L2	Poised_Enhancer	Poised_Enhancer	Eutheria
	ESC_and_NPC	chr2	11896200	11897134	11896583	28.83	chr2	11896483	11896876	+	LTR91A	LTR	LTR	Poised_Enhancer	Active_Enhancer	Eutheria
	ESC_and_NPC	chr2	15159694	15159978	15159843	29.57	chr2	15159834	15160020	+	MIRb	SINE	MIR	Poised_Enhancer	Quiescent_low	Eutheria
	ESC_and_NPC	chr2	15259428	15259655	15259547	22.13	chr2	15259282	15259673	+	MER67B	LTR	ERV1	Poised_Enhancer	Repeats	Boreotheria
	ESC_and_NPC	chr2	18988396	18989341	18988863	33.98	chr2	18988770	18988879	C	L2d2_3end	LINE	L2	Poised_Enhancer	Quiescent_low	Eutheria
	ESC_and_NPC	chr2	19711481	19711832	19711657	27.08	chr2	19711593	19711745	+	UCON78	DNA	DNA	Heterochromatin	Bivalent_poised_TSS_Enhancer	Eutheria
	ESC_and_NPC	chr2	20381419	20381944	20381699	23.57	chr2	20381319	20382010	C	L1M4_5end	LINE	L1	Poised_Enhancer	Poised_Enhancer	Boreotheria
	ESC_and_NPC	chr2	20487165	20488365	20487897	23.77	chr2	20487581	20487954	C	LTR84a	LTR	ERVL	Poised_Enhancer	Active_Enhancer	Eutheria
	ESC_and_NPC	chr2	22694948	22695299	22695096	18.28	chr2	22694697	22695224	C	MER74A	LTR	ERVL	Poised_Enhancer	Quiescent_low	Boreotheria
	ESC_and_NPC	chr2	24026252	24026558	24026388	22.31	chr2	24026296	24027099	+	MER21C	LTR	ERVL	Active_Enhancer	Weak_transcription	Haplorhini
	ESC_and_NPC	chr2	26299475	26300099	26299631	21.7	chr2	26299233	26299683	+	HERV3	LTR	ERV1	Poised_Enhancer	Quiescent_low	Catarrhini
	ESC_and_NPC	chr2	26299475	26300099	26299990	27.98	chr2	26299721	26300034	+	HERV3	LTR	ERV1	Poised_Enhancer	Quiescent_low	Catarrhini
	ESC_and_NPC	chr2	30652302	30652516	30652405	19.26	chr2	30651824	30652636	+	L1MC4a_3end	LINE	L1	Poised_Enhancer	Heterochromatin	Eutheria
	ESC_and_NPC	chr2	32926861	32927136	32926997	31.32	chr2	32926866	32927135	C	MamRep605	LTR	LTR	Poised_Enhancer	Active_Enhancer	Eutheria
	ESC_and_NPC	chr2	35522482	35522677	35522592	19.38	chr2	35522474	35522819	C	MER61-int	LTR	ERV1	Poised_Enhancer	Quiescent_low	Simiiformes
	ESC_and_NPC	chr2	38224833	38225433	38225029	21.21	chr2	38224562	38225754	+	L1MCb_5end	LINE	L1	Quiescent_low	Active_Enhancer	Boreotheria
	ESC_and_NPC	chr2	38224833	38225433	38225348	21.21	chr2	38224562	38225754	+	L1MCb_5end	LINE	L1	Quiescent_low	Active_Enhancer	Boreotheria
	ESC_and_NPC	chr2	38444215	38444644	38444388	33.59	chr2	38444382	38444778	C	L2c_3end	LINE	L2	Quiescent_low	Poised_Enhancer	Eutheria
	ESC_and_NPC	chr2	39364832	39365423	39365274	10.79	chr2	39364885	39365420	C	MER4D1	LTR	ERV1	Active_Enhancer	Repeats	Catarrhini
	ESC_and_NPC	chr2	39364832	39365423	39364994	10.79	chr2	39364885	39365420	C	MER4D1	LTR	ERV1	Active_Enhancer	Heterochromatin	Catarrhini
	ESC_and_NPC	chr2	39593862	39594099	39593974	25.64	chr2	39593914	39594031	+	X12_DNA	DNA	TcMar-Tigger	Quiescent_low	Poised_Enhancer	Theria
	ESC_and_NPC	chr2	44135373	44135589	44135482	13.7	chr2	44135175	44135693	C	MER34C	LTR	ERV1	Active_Enhancer	Heterochromatin	Primates
	ESC_and_NPC	chr2	44462746	44463490	44463248	25.25	chr2	44463210	44464490	+	L1M3d_5end	LINE	L1	Active_Enhancer	Poised_Enhancer	Boreotheria
	ESC_and_NPC	chr2	44647110	44647556	44647281	17.13	chr2	44647127	44647623	C	Tigger6a	DNA	TcMar-Tigger	Active_Enhancer	Poised_Enhancer	Eutheria
	ESC_and_NPC	chr2	44715722	44716008	44715833	18.35	chr2	44715671	44715901	+	MER20	DNA	hAT-Charlie	Poised_Enhancer	Quiescent_low	Eutheria
	ESC_and_NPC	chr2	47041953	47042249	47042092	12.26	chr2	47041831	47042219	C	MER34C2	LTR	ERV1	Weak_transcription	Quiescent_low	Primates
	ESC_and_NPC	chr2	47276144	47276463	47276312	18.73	chr2	47276034	47276359	C	LTR37A	LTR	ERV1	Poised_Enhancer	Heterochromatin	Eutheria
	ESC_and_NPC	chr2	47662624	47662817	47662709	21.69	chr2	47662682	47662764	+	MER67D	LTR	ERV1	Active_Enhancer	Poised_Enhancer	Simiiformes
	ESC_and_NPC	chr2	48046872	48047253	48047009	24.53	chr2	48046872	48047083	+	MER58A	DNA	hAT-Charlie	Active_Enhancer	Quiescent_low	Eutheria
	ESC_and_NPC	chr2	49080730	49081228	49080808	20.14	chr2	49080669	49081234	+	MER74A	LTR	ERVL	Poised_Enhancer	Poised_Enhancer	Boreotheria
	ESC_and_NPC	chr2	49080730	49081228	49081081	20.14	chr2	49080669	49081234	+	MER74A	LTR	ERVL	Quiescent_low	Quiescent_low	Boreotheria
	ESC_and_NPC	chr2	52440207	52440372	52440334	20.6	chr2	52440157	52440679	+	MER67D	LTR	ERV1	Quiescent_low	Heterochromatin	Boreotheria
	ESC_and_NPC	chr2	54092853	54093225	54093019	25.33	chr2	54092782	54093159	+	LTR16	LTR	ERVL	Poised_Enhancer	Poised_Enhancer	Eutheria
	ESC_and_NPC	chr2	55133859	55134380	55134035	17.99	chr2	55133837	55134304	C	MER41B	LTR	ERV1	Active_Enhancer	Poised_Enhancer	Primates
	ESC_and_NPC	chr2	58448110	58448349	58448240	34.02	chr2	58448198	58448489	+	L2c_3end	LINE	L2	Active_Enhancer	Poised_Enhancer	Eutheria
	ESC_and_NPC	chr2	58497188	58497594	58497435	35.25	chr2	58497375	58497685	+	L2b_3end	LINE	L2	Active_Enhancer	Quiescent_low	Boreotheria
	ESC_and_NPC	chr2	63639431	63639657	63639564	26.32	chr2	63639511	63639586	C	MSTD	LTR	ERVL-MaLR	Active_Enhancer	Poised_Enhancer	Catarrhini
	ESC_and_NPC	chr2	65437566	65438673	65438003	22.06	chr2	65437992	65438059	+	MamGypLTR3a	LTR	Gypsy	Poised_Enhancer	Active_Enhancer	Eutheria
	ESC_and_NPC	chr2	66498252	66498445	66498417	27.57	chr2	66498197	66498422	C	MIR	SINE	MIR	Poised_Enhancer	Poised_Enhancer	Eutheria
	ESC_and_NPC	chr2	72751312	72751519	72751399	11.35	chr2	72751083	72751500	C	MER4B	LTR	ERV1	Quiescent_low	Heterochromatin	Simiiformes
	ESC_and_NPC	chr2	72993184	72993370	72993262	34.32	chr2	72993251	72993419	+	ERVL	LTR	ERVL	Poised_Enhancer	Heterochromatin	Eutheria
	ESC_and_NPC	chr2	73050048	73050380	73050222	24.34	chr2	73049711	73050392	C	MST-int	LTR	ERVL-MaLR	Active_Enhancer	Active_Enhancer	Simiiformes
	ESC_and_NPC	chr2	78304623	78305155	78304916	33.21	chr2	78304700	78304980	C	LTR40a	LTR	ERVL	Poised_Enhancer	Poised_Enhancer	Eutheria
	ESC_and_NPC	chr2	79083898	79084118	79083985	14.24	chr2	79083643	79084205	C	LTR73	LTR	ERV1	Quiescent_low	Heterochromatin	Simiiformes
	ESC_and_NPC	chr2	79782611	79782853	79782721	26.21	chr2	79782696	79782798	C	AmnSINE1	SINE	5S-Deu-L2	Active_Enhancer	Active_Enhancer	Eutheria
	ESC_and_NPC	chr2	81077531	81077708	81077637	28.35	chr2	81077223	81078356	+	L1M4_5end	LINE	L1	Poised_Enhancer	Heterochromatin	Haplorhini
	ESC_and_NPC	chr2	84297330	84297651	84297495	26	chr2	84297487	84298053	C	L1ME3B_3end	LINE	L1	Poised_Enhancer	Poised_Enhancer	Eutheria
	ESC_and_NPC	chr2	85120029	85120411	85120157	18.18	chr2	85119756	85120325	C	MER74A	LTR	ERVL	Quiescent_low	Bivalent_poised_TSS_Enhancer	Simiiformes
	ESC_and_NPC	chr2	88082789	88083082	88082950	32.92	chr2	88082668	88083076	+	L3	LINE	CR1	Poised_Enhancer	Poised_Enhancer	Eutheria
	ESC_and_NPC	chr2	96152243	96152755	96152508	32.93	chr2	96152400	96152814	C	L2	LINE	L2	Poised_Enhancer	Active_Enhancer	Eutheria
	ESC_and_NPC	chr2	96437028	96437320	96437152	17.58	chr2	96436585	96437191	+	LTR8A	LTR	ERV1	Active_Enhancer	Heterochromatin	Homininae
	ESC_and_NPC	chr2	99461784	99462081	99461931	28.72	chr2	99461926	99462243	+	HAL1	LINE	L1	Weak_transcription	Genic_Enhancer	Eutheria
	ESC_and_NPC	chr2	100041684	100042643	100042476	32.14	chr2	100042038	100042505	+	L2a_3end	LINE	L2	Poised_Enhancer	Active_Enhancer	Eutheria
	ESC_and_NPC	chr2	100041684	100042643	100042178	32.14	chr2	100042038	100042505	+	L2a_3end	LINE	L2	Poised_Enhancer	Quiescent_low	Eutheria
	ESC_and_NPC	chr2	100411889	100412223	100412047	27.65	chr2	100411971	100412107	C	L2	LINE	L2	Active_Enhancer	Active_Enhancer	Eutheria
	ESC_and_NPC	chr2	100548705	100549282	100548976	29.38	chr2	100548722	100549249	C	L2	LINE	L2	Poised_Enhancer	Poised_Enhancer	Euarchontoglires
	ESC_and_NPC	chr2	101533641	101534168	101533921	24.36	chr2	101533856	101533937	+	MER131	DNA	DNA	Active_Enhancer	Quiescent_low	Theria
	ESC_and_NPC	chr2	104127031	104127269	104127167	25.07	chr2	104126915	104127255	+	L1MDa_5end	LINE	L1	Quiescent_low	Poised_Enhancer	Boreotheria
	ESC_and_NPC	chr2	104215615	104215853	104215727	12.56	chr2	104215571	104216134	+	LTR9B	LTR	ERV1	Poised_Enhancer	Quiescent_low	Simiiformes
	ESC_and_NPC	chr2	104969548	104969811	104969650	30.09	chr2	104969593	104970070	+	LTR33	LTR	ERVL	Poised_Enhancer	Poised_Enhancer	Eutheria
	ESC_and_NPC	chr2	106272102	106272775	106272497	25.08	chr2	106272367	106272708	+	LTR10C	LTR	ERV1	Heterochromatin	Heterochromatin	Catarrhini
	ESC_and_NPC	chr2	106272102	106272775	106272178	20.19	chr2	106271425	106272205	C	MER21C	LTR	ERVL	Quiescent_low	Heterochromatin	Euarchontoglires
	ESC_and_NPC	chr2	108263360	108263732	108263562	14.09	chr2	108263429	108263648	C	PABL_A-int	LTR	ERV1	Heterochromatin	Heterochromatin	Catarrhini
	ESC_and_NPC	chr2	110688754	110689220	110689008	17.64	chr2	110688981	110689090	C	MER21C	LTR	ERVL	Active_Enhancer	Quiescent_low	Boreotheria
	ESC_and_NPC	chr2	112259505	112259666	112259626	17.96	chr2	112259514	112259721	C	MER20	DNA	hAT-Charlie	Poised_Enhancer	Poised_Enhancer	Boreotheria
	ESC_and_NPC	chr2	114709867	114710101	114710020	29.49	chr2	114709956	114710036	C	MamSINE1	SINE	tRNA-RTE	Quiescent_low	Poised_Enhancer	Theria
	ESC_and_NPC	chr2	115595929	115596175	115596044	14.29	chr2	115593719	115596347	C	LTR39-int	LTR	ERV1	Active_Enhancer	Heterochromatin	Simiiformes
	ESC_and_NPC	chr2	115596746	115597455	115597133	17.16	chr2	115597047	115597252	C	HERV35I	LTR	ERV1	Active_Enhancer	Bivalent_poised_TSS_Enhancer	Simiiformes
	ESC_and_NPC	chr2	116754308	116754911	116754575	21.44	chr2	116754307	116754840	+	MER61-int	LTR	ERV1	Poised_Enhancer	Active_Enhancer	Simiiformes
	ESC_and_NPC	chr2	117087369	117087983	117087690	9.52	chr2	117087563	117088119	+	LTR19B	LTR	ERV1	Poised_Enhancer	Active_Enhancer	Simiiformes
	ESC_and_NPC	chr2	119255765	119256227	119255955	27.78	chr2	119255931	119255985	+	L2d2_3end	LINE	L2	Genic_Enhancer	Poised_Enhancer	Eutheria
	ESC_and_NPC	chr2	119701008	119701295	119701173	26.09	chr2	119701119	119701393	+	MamGypLTR1c	LTR	Gypsy	Active_Enhancer	Active_Enhancer	Eutheria
	ESC_and_NPC	chr2	120709506	120710000	120709706	15.76	chr2	120709620	120709794	+	MER5A	DNA	hAT-Charlie	Poised_Enhancer	Poised_Enhancer	Eutheria
	ESC_and_NPC	chr2	121508108	121508325	121508208	20	chr2	121506208	121508616	+	L1M4_5end	LINE	L1	Quiescent_low	Weak_transcription	Boreotheria
	ESC_and_NPC	chr2	121682508	121682734	121682624	24.28	chr2	121682253	121682905	C	HERVIP10FH	LTR	ERV1	Repeats	Repeats	Catarrhini
	ESC_and_NPC	chr2	122926996	122928261	122928067	14.99	chr2	122927937	122928309	+	MER4D	LTR	ERV1	Poised_Enhancer	Quiescent_low	Simiiformes
	ESC_and_NPC	chr2	122999947	123000227	123000102	12.86	chr2	122999460	123000139	+	LTR8	LTR	ERV1	Active_Enhancer	Active_Enhancer	Simiiformes
	ESC_and_NPC	chr2	124996424	124996585	124996507	26.12	chr2	124996330	124996942	C	LTR48B	LTR	ERV1	Active_Enhancer	Quiescent_low	Haplorhini
	ESC_and_NPC	chr2	126029470	126029639	126029547	28.36	chr2	126029006	126029796	C	L1M4b_5end	LINE	L1	Quiescent_low	Heterochromatin	Boreotheria
	ESC_and_NPC	chr2	127480350	127481067	127480614	24.89	chr2	127479982	127480656	C	MER21C	LTR	ERVL	Genic_Enhancer	Quiescent_low	Boreotheria
	ESC_and_NPC	chr2	128260692	128261202	128261048	30	chr2	128260991	128261160	+	LTR81AB	LTR	Gypsy	Active_Enhancer	Active_Enhancer	Eutheria
	ESC_and_NPC	chr2	128536975	128537672	128537300	13.97	chr2	128536973	128538468	+	LTR49-int	LTR	ERV1	Poised_Enhancer	Active_Enhancer	Primates
	ESC_and_NPC	chr2	133417048	133418689	133417704	30.61	chr2	133417663	133417919	+	Plat_L3	LINE	CR1	Quiescent_low	Poised_Enhancer	Theria
	ESC_and_NPC	chr2	138271503	138271757	138271628	9.68	chr2	138271425	138272045	+	LTR9B	LTR	ERV1	Active_Enhancer	Poised_Enhancer	Simiiformes
	ESC_and_NPC	chr2	143241481	143241706	143241584	22.22	chr2	143241502	143241641	C	MLT1J1	LTR	ERVL-MaLR	Active_Enhancer	Poised_Enhancer	Eutheria
	ESC_and_NPC	chr2	147200018	147200240	147200091	28.71	chr2	147199993	147200292	C	L2a_3end	LINE	L2	Poised_Enhancer	Quiescent_low	Eutheria
	ESC_and_NPC	chr2	148554477	148554800	148554656	27.89	chr2	148554486	148554937	+	L2a_3end	LINE	L2	Poised_Enhancer	Poised_Enhancer	Eutheria
	ESC_and_NPC	chr2	148613909	148614418	148614104	16.83	chr2	148613979	148614385	+	MSTB1	LTR	ERVL-MaLR	Poised_Enhancer	Poised_Enhancer	Haplorhini
	ESC_and_NPC	chr2	149733767	149734306	149734142	32.78	chr2	149734027	149734212	+	UCON89	DNA	hAT	Quiescent_low	Quiescent_low	Theria
	ESC_and_NPC	chr2	152453201	152453874	152453551	26.84	chr2	152453464	152453658	+	X12_DNA	DNA	TcMar-Tigger	Active_Enhancer	Active_Enhancer	Eutheria
	ESC_and_NPC	chr2	153059673	153060023	153059876	40.31	chr2	153059531	153059881	+	L2	LINE	L2	Poised_Enhancer	Poised_Enhancer	Eutheria
	ESC_and_NPC	chr2	155412684	155412949	155412807	25.23	chr2	155412768	155412874	+	MamGypLTR3a	LTR	Gypsy	Poised_Enhancer	Heterochromatin	Eutheria
	ESC_and_NPC	chr2	158319334	158319567	158319453	26.31	chr2	158319254	158319501	+	MLT1L	LTR	ERVL-MaLR	Heterochromatin	Poised_Enhancer	Eutheria
	ESC_and_NPC	chr2	160208539	160208912	160208723	25.71	chr2	160208687	160209155	C	L2a_3end	LINE	L2	Quiescent_low	Active_Enhancer	Eutheria
	ESC_and_NPC	chr2	160582335	160583138	160582979	29.67	chr2	160582934	160583054	+	CR1-1_Amn	LINE	CR1	Active_Enhancer	Active_Enhancer	Mammalia
	ESC_and_NPC	chr2	160731811	160732529	160732166	31.09	chr2	160731952	160732177	C	L2a_3end	LINE	L2	Active_Enhancer	Poised_Enhancer	Eutheria
	ESC_and_NPC	chr2	161190078	161190306	161190208	17.35	chr2	161190092	161190905	+	L1MB3_3end	LINE	L1	Poised_Enhancer	Weak_transcription	Boreotheria
	ESC_and_NPC	chr2	161322039	161322314	161322168	27.2	chr2	161321502	161322191	C	MER21C	LTR	ERVL	Genic_Enhancer	Genic_Enhancer	Euarchontoglires
	ESC_and_NPC	chr2	163077324	163077846	163077558	39.34	chr2	163077410	163077649	C	Charlie30a	DNA	hAT-Charlie	Active_Enhancer	Active_Enhancer	Eutheria
	ESC_and_NPC	chr2	166764236	166764521	166764395	31.48	chr2	166764197	166764418	+	MLT1L	LTR	ERVL-MaLR	Active_Enhancer	Poised_Enhancer	Eutheria
	ESC_and_NPC	chr2	167331917	167332264	167332132	20.87	chr2	167330609	167332272	C	L1M2_5end	LINE	L1	Active_Enhancer	Active_Enhancer	Haplorhini
	ESC_and_NPC	chr2	167388293	167389524	167388768	24.41	chr2	167388636	167388815	+	MER5B	DNA	hAT-Charlie	Active_Enhancer	Active_Enhancer	Eutheria
	ESC_and_NPC	chr2	168781232	168781647	168781473	13.16	chr2	168781387	168782112	C	LTR8A	LTR	ERV1	Poised_Enhancer	Heterochromatin	Simiiformes
	ESC_and_NPC	chr2	170917612	170918016	170917755	16.15	chr2	170917125	170918214	C	LTR28C	LTR	ERV1	Repeats	Active_Enhancer	Catarrhini
	ESC_and_NPC	chr2	172131752	172132107	172131961	14.55	chr2	172131906	172131961	+	MER5A1	DNA	hAT-Charlie	Poised_Enhancer	Active_Enhancer	Boreotheria
	ESC_and_NPC	chr2	172234986	172235485	172235149	31.14	chr2	172235021	172235188	+	MamRTE1	LINE	RTE-BovB	Bivalent_poised_TSS_downstream	Bivalent_poised_TSS_downstream	Eutheria
	ESC_and_NPC	chr2	174312648	174313098	174312848	22.14	chr2	174312720	174312859	+	MER58A	DNA	hAT-Charlie	Poised_Enhancer	Bivalent_poised_TSS_Enhancer	Eutheria
	ESC_and_NPC	chr2	174835856	174836221	174836060	32.32	chr2	174835770	174836375	C	L1MEc_5end	LINE	L1	Active_Enhancer	Active_Enhancer	Boreotheria
	ESC_and_NPC	chr2	174963989	174964934	174964636	28.3	chr2	174964583	174964794	+	Tigger16a	DNA	TcMar-Tigger	Active_Enhancer	Active_Enhancer	Eutheria
	ESC_and_NPC	chr2	177797846	177798242	177798022	34.68	chr2	177797869	177798146	+	L2	LINE	L2	Quiescent_low	Heterochromatin	Boreotheria
	ESC_and_NPC	chr2	177799662	177799823	177799739	26.76	chr2	177799503	177799855	+	L1M6_5end	LINE	L1	Poised_Enhancer	Heterochromatin	Boreotheria
	ESC_and_NPC	chr2	180056555	180057654	180057032	9.61	chr2	180056939	180057669	+	HERVK14	LTR	ERVK	Active_Enhancer	Active_Enhancer	Catarrhini
	ESC_and_NPC	chr2	180196468	180196683	180196584	28.34	chr2	180196513	180196964	+	MLT1H1	LTR	ERVL-MaLR	Active_Enhancer	Heterochromatin	Eutheria
	ESC_and_NPC	chr2	180679563	180680018	180679772	24.24	chr2	180679734	180680130	+	ERV3-16A3_LTR	LTR	ERVL	Poised_Enhancer	Quiescent_low	Eutheria
	ESC_and_NPC	chr2	182586480	182586672	182586569	22.45	chr2	182586561	182586764	C	MER20	DNA	hAT-Charlie	Quiescent_low	Heterochromatin	Eutheria
	ESC_and_NPC	chr2	182631362	182631696	182631518	22.07	chr2	182631449	182631619	C	MLT2B1	LTR	ERVL	Poised_Enhancer	Heterochromatin	Euarchontoglires
	ESC_and_NPC	chr2	183996597	183997479	183997078	33.33	chr2	183997011	183997082	+	L2	LINE	L2	Poised_Enhancer	Poised_Enhancer	Eutheria
	ESC_and_NPC	chr2	184372585	184372884	184372718	25.6	chr2	184372068	184372745	+	L1MCa_5end	LINE	L1	Quiescent_low	Poised_Enhancer	Simiiformes
	ESC_and_NPC	chr2	186757083	186757453	186757278	20.62	chr2	186756608	186757411	C	MER21C	LTR	ERVL	Poised_Enhancer	Quiescent_low	Euarchonta
	ESC_and_NPC	chr2	187224814	187225380	187225151	25.21	chr2	187224894	187225257	C	MLT1E3	LTR	ERVL-MaLR	Repeats	Heterochromatin	Eutheria
	ESC_and_NPC	chr2	188478689	188479132	188478969	33.08	chr2	188478315	188479271	+	L3	LINE	CR1	Genic_Enhancer	Bivalent_poised_TSS_Enhancer	Eutheria
	ESC_and_NPC	chr2	190698971	190699239	190699113	36.16	chr2	190699109	190699537	C	L2	LINE	L2	Active_Enhancer	Poised_Enhancer	Eutheria
	ESC_and_NPC	chr2	194251921	194252929	194252339	31.33	chr2	194252300	194252387	+	MamRTE1	LINE	RTE-BovB	Active_Enhancer	Heterochromatin	Eutheria
	ESC_and_NPC	chr2	197889068	197889397	197889223	31.1	chr2	197889075	197889244	C	MIR3	SINE	MIR	Poised_Enhancer	Heterochromatin	Eutheria
	ESC_and_NPC	chr2	200136433	200136995	200136840	14.24	chr2	200136598	200137011	C	LTR26D	LTR	ERV1	Quiescent_low	Quiescent_low	Simiiformes
	ESC_and_NPC	chr2	200203448	200203795	200203657	19.52	chr2	200203460	200204035	+	MER51A	LTR	ERV1	Quiescent_low	Quiescent_low	Catarrhini
	ESC_and_NPC	chr2	202701115	202701441	202701282	12.51	chr2	202700999	202702113	+	Tigger1	DNA	TcMar-Tigger	Quiescent_low	Heterochromatin	Simiiformes
	ESC_and_NPC	chr2	203340820	203341065	203340964	26.44	chr2	203340894	203341373	+	L2a_3end	LINE	L2	Poised_Enhancer	Active_Enhancer	Eutheria
	ESC_and_NPC	chr2	204437312	204439034	204438565	23.67	chr2	204438349	204438699	C	MER70C	LTR	ERVL	Poised_Enhancer	Active_Enhancer	Boreotheria
	ESC_and_NPC	chr2	205273121	205273648	205273334	35.48	chr2	205273244	205273336	+	Tigger19b	DNA	TcMar-Tigger	Active_Enhancer	Poised_Enhancer	Eutheria
	ESC_and_NPC	chr2	206329015	206329527	206329335	24.7	chr2	206328666	206329621	C	ERV3-16A3_I	LTR	ERVL	Poised_Enhancer	Quiescent_low	Boreotheria
	ESC_and_NPC	chr2	207092915	207093249	207093086	28.57	chr2	207092990	207093096	+	L2	LINE	L2	Active_Enhancer	Heterochromatin	Eutheria
	ESC_and_NPC	chr2	207692240	207692687	207692415	18.97	chr2	207692361	207692418	C	MER91C	DNA	hAT-Tip100	Quiescent_low	Heterochromatin	Eutheria
	ESC_and_NPC	chr2	209613688	209615760	209615208	27.5	chr2	209615141	209615263	C	X12_LINE	LINE	I-Jockey	Active_Enhancer	Active_Enhancer	Theria
	ESC_and_NPC	chr2	209813161	209813379	209813278	31.14	chr2	209813169	209813401	+	L2c_3end	LINE	L2	Active_Enhancer	Poised_Enhancer	Amniota
	ESC_and_NPC	chr2	211331908	211332125	211332020	19	chr2	211331612	211332132	C	MER67D	LTR	ERV1	Poised_Enhancer	Heterochromatin	Boreotheria
	ESC_and_NPC	chr2	212428921	212429619	212429276	35.72	chr2	212428937	212429403	C	LTR33	LTR	ERVL	Active_Enhancer	Poised_Enhancer	Eutheria
	ESC_and_NPC	chr2	213189037	213189198	213189121	26.19	chr2	213189097	213189181	+	MLT1M	LTR	ERVL-MaLR	Active_Enhancer	Active_Enhancer	Eutheria
	ESC_and_NPC	chr2	214593510	214594336	214593971	18.48	chr2	214593579	214594190	C	MER67B	LTR	ERV1	Poised_Enhancer	Active_Enhancer	Euarchontoglires
	ESC_and_NPC	chr2	216114799	216115152	216114976	22.81	chr2	216114477	216115267	+	MER50C	LTR	ERV1	Genic_Enhancer	Active_Enhancer	Simiiformes
	ESC_and_NPC	chr2	217209526	217209796	217209702	11.25	chr2	217209504	217210005	+	MER4D0	LTR	ERV1	Active_Enhancer	Heterochromatin	Simiiformes
	ESC_and_NPC	chr2	221911402	221911700	221911539	24.02	chr2	221911336	221911797	+	Zaphod	DNA	hAT-Tip100	Active_Enhancer	Poised_Enhancer	Boreotheria
	ESC_and_NPC	chr2	221911783	221912258	221912114	16.4	chr2	221911972	221912248	+	MLT2B1	LTR	ERVL	Quiescent_low	Quiescent_low	Euarchontoglires
	ESC_and_NPC	chr2	222025678	222026206	222026024	28.57	chr2	222025900	222026103	+	X6b_DNA	DNA	TcMar-Tigger	Poised_Enhancer	Poised_Enhancer	Theria
	ESC_and_NPC	chr2	222074737	222075068	222074876	37.12	chr2	222074859	222075068	C	L2c_3end	LINE	L2	Quiescent_low	Poised_Enhancer	Eutheria
	ESC_and_NPC	chr2	224433580	224433786	224433696	31.23	chr2	224433640	224433986	+	L2c_3end	LINE	L2	Active_Enhancer	Active_Enhancer	Eutheria
	ESC_and_NPC	chr2	225072389	225072710	225072594	28.57	chr2	225072537	225072608	C	MIRb	SINE	MIR	Active_Enhancer	Quiescent_low	Eutheria
	ESC_and_NPC	chr2	231410664	231410949	231410846	21.66	chr2	231410660	231410941	C	MamGypLTR3a	LTR	Gypsy	Active_Enhancer	Poised_Enhancer	Boreotheria
	ESC_and_NPC	chr2	231584114	231584304	231584200	27.64	chr2	231583890	231584437	+	MLT1K	LTR	ERVL-MaLR	Active_Enhancer	Active_Enhancer	Boreotheria
	ESC_and_NPC	chr2	234448204	234449784	234449432	29.9	chr2	234449307	234449523	C	MER103C	DNA	hAT-Charlie	Active_Enhancer	Active_Enhancer	Boreotheria
	ESC_and_NPC	chr2	234596467	234597395	234596823	28.47	chr2	234596783	234596941	+	LTR81A	LTR	Gypsy	Active_Enhancer	Quiescent_low	Eutheria
	ESC_and_NPC	chr2	234686587	234686822	234686720	21.08	chr2	234686481	234686860	+	MLT1D	LTR	ERVL-MaLR	Active_Enhancer	Active_Enhancer	Eutheria
	ESC_and_NPC	chr2	236341505	236342083	236341853	28.99	chr2	236341824	236341892	+	MIRb	SINE	MIR	Poised_Enhancer	Poised_Enhancer	Eutheria
	ESC_and_NPC	chr2	236827968	236828385	236828189	22.94	chr2	236828080	236828196	+	MER21B	LTR	ERVL	Poised_Enhancer	Quiescent_low	Boreotheria
	ESC_and_NPC	chr2	236847477	236847810	236847655	16.52	chr2	236847576	236847818	C	MER74B	LTR	ERVL	Active_Enhancer	Poised_Enhancer	Boreotheria
	ESC_and_NPC	chr2	239291608	239292072	239291903	13.04	chr2	239291875	239291920	C	MER126	DNA	DNA	Active_Enhancer	Active_Enhancer	Mammalia
	ESC_and_NPC	chr3	3393457	3394353	3394077	22.09	chr3	3393536	3394203	+	L1M3c_5end	LINE	L1	Heterochromatin	Heterochromatin	Boreotheria
	ESC_and_NPC	chr3	3393457	3394353	3393721	22.09	chr3	3393536	3394203	+	L1M3c_5end	LINE	L1	Quiescent_low	Quiescent_low	Boreotheria
	ESC_and_NPC	chr3	5709883	5710214	5710051	12.78	chr3	5709670	5710500	C	THE1D-int	LTR	ERVL-MaLR	Active_Enhancer	Heterochromatin	Catarrhini
	ESC_and_NPC	chr3	6182524	6182741	6182641	12.1	chr3	6182368	6182649	+	L1PA16_3end	LINE	L1	Quiescent_low	Poised_Enhancer	Simiiformes
	ESC_and_NPC	chr3	8662076	8662436	8662237	19.3	chr3	8662130	8662279	C	LTR40b	LTR	ERVL	Quiescent_low	Quiescent_low	Eutheria
	ESC_and_NPC	chr3	9279818	9280379	9280125	32.22	chr3	9280076	9280316	+	MamRTE1	LINE	RTE-BovB	Poised_Enhancer	Active_Enhancer	Eutheria
	ESC_and_NPC	chr3	10287031	10287255	10287123	25.86	chr3	10287121	10287178	C	MamTip2	DNA	hAT-Tip100	Active_Enhancer	Poised_Enhancer	Theria
	ESC_and_NPC	chr3	13451771	13451978	13451912	19.2	chr3	13451754	13452164	+	MER66A	LTR	ERV1	Poised_Enhancer	Poised_TSS	Simiiformes
	ESC_and_NPC	chr3	13891744	13892007	13891857	21.52	chr3	13891826	13891904	+	MLT1J	LTR	ERVL-MaLR	Quiescent_low	Heterochromatin	Eutheria
	ESC_and_NPC	chr3	15656193	15656410	15656293	8.65	chr3	15656123	15656645	+	LTR10G	LTR	ERV1	Heterochromatin	Repeats	Catarrhini
	ESC_and_NPC	chr3	16768954	16769231	16769119	25	chr3	16766324	16771901	+	PABL_B-int	LTR	ERV1	Active_Enhancer	Quiescent_low	Catarrhini
	ESC_and_NPC	chr3	19074576	19074809	19074693	16.85	chr3	19074068	19075723	+	MST-int	LTR	ERVL-MaLR	Poised_Enhancer	Heterochromatin	Simiiformes
	ESC_and_NPC	chr3	20028922	20029329	20029125	22.46	chr3	20028758	20029362	C	Zaphod	DNA	hAT-Tip100	Poised_Enhancer	Active_Enhancer	Eutheria
	ESC_and_NPC	chr3	20743008	20743206	20743096	35.47	chr3	20743001	20743178	C	MIRc	SINE	MIR	Active_Enhancer	Quiescent_low	Boreotheria
	ESC_and_NPC	chr3	20990876	20991236	20991083	8.67	chr3	20990534	20991191	C	PABL_A	LTR	ERV1	Poised_Enhancer	Active_Enhancer	Catarrhini
	ESC_and_NPC	chr3	22691432	22691748	22691601	19.91	chr3	22691287	22691753	C	MLT2B1	LTR	ERVL	Quiescent_low	Quiescent_low	Euarchontoglires
	ESC_and_NPC	chr3	24360078	24360517	24360208	26.85	chr3	24360131	24360312	C	MIRb	SINE	MIR	Poised_Enhancer	Poised_Enhancer	Eutheria
	ESC_and_NPC	chr3	24688852	24689016	24688931	31.5	chr3	24688851	24689008	+	L2b_3end	LINE	L2	Active_Enhancer	Quiescent_low	Eutheria
	ESC_and_NPC	chr3	27043343	27043931	27043729	12.81	chr3	27043665	27043867	C	MER51-int	LTR	ERV1	Quiescent_low	Poised_Enhancer	Catarrhini
	ESC_and_NPC	chr3	27043343	27043931	27043419	8.5	chr3	27041181	27043663	C	MER51-int	LTR	ERV1	Quiescent_low	Poised_Enhancer	Catarrhini
	ESC_and_NPC	chr3	30059317	30059581	30059437	26.75	chr3	30059323	30059624	+	L2a_3end	LINE	L2	Quiescent_low	Poised_Enhancer	Boreotheria
	ESC_and_NPC	chr3	30549404	30550032	30549782	33	chr3	30549771	30549871	C	CR1-13_AMi	LINE	CR1	Active_Enhancer	Quiescent_low	Theria
	ESC_and_NPC	chr3	31142157	31142334	31142250	12.46	chr3	31142232	31143122	+	MER4D	LTR	ERV1	Active_Enhancer	Heterochromatin	Simiiformes
	ESC_and_NPC	chr3	32349216	32349575	32349364	25.8	chr3	32348801	32349525	C	HAL1	LINE	L1	Active_Enhancer	Heterochromatin	Eutheria
	ESC_and_NPC	chr3	32349216	32349575	32349457	25.8	chr3	32348801	32349525	C	HAL1	LINE	L1	Active_Enhancer	Heterochromatin	Eutheria
	ESC_and_NPC	chr3	34254328	34254553	34254445	37.15	chr3	34254257	34254661	C	L2	LINE	L2	Quiescent_low	Poised_Enhancer	Eutheria
	ESC_and_NPC	chr3	34832973	34833542	34833287	31.92	chr3	34833144	34833333	C	L2c_3end	LINE	L2	Quiescent_low	Poised_Enhancer	Eutheria
	ESC_and_NPC	chr3	39208542	39208750	39208626	19.52	chr3	39208442	39208984	+	MER34A1	LTR	ERV1	Poised_Enhancer	Quiescent_low	Euarchontoglires
	ESC_and_NPC	chr3	41364768	41365149	41364948	18.24	chr3	41364884	41365046	C	MER5A1	DNA	hAT-Charlie	Active_Enhancer	Poised_Enhancer	Eutheria
	ESC_and_NPC	chr3	42631542	42632096	42631899	27.81	chr3	42631578	42631917	+	L2	LINE	L2	Genic_Enhancer	Weak_transcription	Eutheria
	ESC_and_NPC	chr3	44773163	44773353	44773246	19.38	chr3	44772419	44773464	C	MER61-int	LTR	ERV1	Repeats	Strong_transcription	Simiiformes
	ESC_and_NPC	chr3	47789088	47789300	47789210	11.57	chr3	47788984	47789215	+	AluSz	SINE	Alu	Quiescent_low	Heterochromatin	Primates
	ESC_and_NPC	chr3	48190106	48190391	48190259	33.94	chr3	48190150	48190498	C	L2c_3end	LINE	L2	Active_Enhancer	Poised_Enhancer	Eutheria
	ESC_and_NPC	chr3	48474647	48474898	48474769	30.28	chr3	48474703	48474932	+	L2b_3end	LINE	L2	Quiescent_low	Poised_Enhancer	Eutheria
	ESC_and_NPC	chr3	50737511	50737918	50737695	17.61	chr3	50737538	50738083	C	L1M3c_5end	LINE	L1	Poised_Enhancer	Active_Enhancer	Simiiformes
	ESC_and_NPC	chr3	50818198	50818377	50818299	34.67	chr3	50818186	50818393	C	HAL1	LINE	L1	Active_Enhancer	Quiescent_low	Eutheria
	ESC_and_NPC	chr3	51802070	51802574	51802309	17.74	chr3	51801912	51802436	+	LTR75	LTR	ERVL	Poised_Enhancer	Poised_Enhancer	Eutheria
	ESC_and_NPC	chr3	52339591	52339809	52339700	24.05	chr3	52339046	52339792	C	L1MC4_5end	LINE	L1	Quiescent_low	Quiescent_low	Boreotheria
	ESC_and_NPC	chr3	53258724	53259396	53259194	17.44	chr3	53258551	53259265	+	MER21A	LTR	ERVL	Active_Enhancer	Poised_Enhancer	Simiiformes
	ESC_and_NPC	chr3	53258724	53259396	53258814	17.44	chr3	53258551	53259265	+	MER21A	LTR	ERVL	Active_Enhancer	Poised_Enhancer	Simiiformes
	ESC_and_NPC	chr3	54641272	54641531	54641417	13.64	chr3	54641051	54641937	C	MER4D	LTR	ERV1	Active_Enhancer	Quiescent_low	Simiiformes
	ESC_and_NPC	chr3	59150097	59150343	59150218	18.37	chr3	59149207	59150620	C	L1M4c_5end	LINE	L1	Poised_Enhancer	Bivalent_poised_TSS_Enhancer	Boreotheria
	ESC_and_NPC	chr3	59180014	59180280	59180151	31.53	chr3	59179948	59180342	C	MLT1I	LTR	ERVL-MaLR	Poised_Enhancer	Poised_Enhancer	Eutheria
	ESC_and_NPC	chr3	59185393	59186282	59185742	32.6	chr3	59185737	59186342	+	L3	LINE	CR1	Poised_Enhancer	Heterochromatin	Eutheria
	ESC_and_NPC	chr3	59185393	59186282	59186091	32.6	chr3	59185737	59186342	+	L3	LINE	CR1	Quiescent_low	Heterochromatin	Eutheria
	ESC_and_NPC	chr3	60659979	60660390	60660222	16.58	chr3	60658295	60660631	C	L1M4c_5end	LINE	L1	Active_Enhancer	Active_Enhancer	Simiiformes
	ESC_and_NPC	chr3	61332252	61332456	61332348	21.75	chr3	61331917	61332585	C	MER72	LTR	ERV1	Active_Enhancer	Poised_Enhancer	Simiiformes
	ESC_and_NPC	chr3	61522094	61522599	61522286	35.06	chr3	61522204	61522389	C	L2b_3end	LINE	L2	Poised_Enhancer	Active_Enhancer	Eutheria
	ESC_and_NPC	chr3	63015754	63015922	63015852	12.11	chr3	63015188	63016275	C	L1P3b_5end	LINE	L1	Active_Enhancer	Active_Enhancer	Simiiformes
	ESC_and_NPC	chr3	63135545	63135937	63135756	32.34	chr3	63135531	63136266	+	HAL1	LINE	L1	Active_Enhancer	Active_Enhancer	Eutheria
	ESC_and_NPC	chr3	64682574	64682881	64682753	24.83	chr3	64682679	64682836	+	MER5A	DNA	hAT-Charlie	Poised_Enhancer	Poised_Enhancer	Eutheria
	ESC_and_NPC	chr3	65098476	65098703	65098603	29.82	chr3	65098420	65098753	+	L2	LINE	L2	Poised_Enhancer	Poised_Enhancer	Boreotheria
	ESC_and_NPC	chr3	66532163	66532522	66532266	21.55	chr3	66532059	66532595	+	MER74A	LTR	ERVL	Active_Enhancer	Active_Enhancer	Boreotheria
	ESC_and_NPC	chr3	71257918	71258494	71258201	31.25	chr3	71258034	71258343	C	L2c_3end	LINE	L2	Poised_Enhancer	Poised_Enhancer	Theria
	ESC_and_NPC	chr3	71729686	71729998	71729744	27.05	chr3	71729669	71729796	C	L2a_3end	LINE	L2	Poised_Enhancer	Quiescent_low	Eutheria
	ESC_and_NPC	chr3	72028894	72029166	72029021	10.24	chr3	72028909	72029035	C	MER41B	LTR	ERV1	Active_Enhancer	Heterochromatin	Simiiformes
	ESC_and_NPC	chr3	72766842	72767036	72766930	20.74	chr3	72766863	72767027	+	MER3	DNA	hAT-Charlie	Active_Enhancer	Quiescent_low	Eutheria
	ESC_and_NPC	chr3	75101636	75101864	75101763	20.6	chr3	75101236	75101940	C	L1M1_5end	LINE	L1	Active_Enhancer	Active_Enhancer	Hominoidea
	ESC_and_NPC	chr3	80451452	80451694	80451557	35.13	chr3	80451475	80451586	+	L2a_3end	LINE	L2	Quiescent_low	Heterochromatin	Theria
	ESC_and_NPC	chr3	81131632	81131822	81131729	14	chr3	81131092	81131757	+	THE1D-int	LTR	ERVL-MaLR	Heterochromatin	Heterochromatin	Catarrhini
	ESC_and_NPC	chr3	85495610	85495982	85495820	20.57	chr3	85495627	85495945	C	MSTB	LTR	ERVL-MaLR	Poised_Enhancer	Heterochromatin	Simiiformes
	ESC_and_NPC	chr3	87120793	87121247	87121021	26.91	chr3	87120601	87121256	C	LTR50	LTR	ERVL	Poised_Enhancer	Poised_Enhancer	Eutheria
	ESC_and_NPC	chr3	88192565	88192895	88192750	22.35	chr3	88192521	88192900	C	MLT2B4	LTR	ERVL	Quiescent_low	Bivalent_poised_TSS_Enhancer	Euarchonta
	ESC_and_NPC	chr3	89165483	89166162	89165812	34.68	chr3	89165792	89165916	+	L2a_3end	LINE	L2	Poised_Enhancer	Active_Enhancer	Eutheria
	ESC_and_NPC	chr3	95438356	95438808	95438540	23.21	chr3	95438323	95438604	C	L1PA15_3end	LINE	L1	Quiescent_low	Bivalent_poised_TSS_Enhancer	Catarrhini
	ESC_and_NPC	chr3	95927108	95927536	95927364	13.32	chr3	95926914	95927533	C	LTR9B	LTR	ERV1	Active_Enhancer	Flanking_TSS_Enhancer_downstream	Simiiformes
	ESC_and_NPC	chr3	97662982	97663166	97663065	30.37	chr3	97662803	97663084	+	LTR16A2	LTR	ERVL	Quiescent_low	Bivalent_poised_TSS_Enhancer	Boreotheria
	ESC_and_NPC	chr3	98329588	98329806	98329695	20.13	chr3	98328606	98331159	+	L1P4a_5end	LINE	L1	Heterochromatin	Quiescent_low	Simiiformes
	ESC_and_NPC	chr3	101271611	101272200	101271911	28.92	chr3	101271775	101271948	+	MIRb	SINE	MIR	Poised_Enhancer	Heterochromatin	Eutheria
	ESC_and_NPC	chr3	101573567	101573848	101573717	28.83	chr3	101573623	101573734	+	MIRb	SINE	MIR	Active_Enhancer	Active_TSS	Eutheria
	ESC_and_NPC	chr3	102183602	102183968	102183803	34.21	chr3	102183755	102184045	C	L2	LINE	L2	Poised_Enhancer	Active_Enhancer	Eutheria
	ESC_and_NPC	chr3	103319941	103320264	103320098	32.7	chr3	103319992	103320154	+	MER20B	DNA	hAT-Charlie	Poised_Enhancer	Heterochromatin	Eutheria
	ESC_and_NPC	chr3	104133611	104133870	104133688	13.91	chr3	104133548	104134165	+	LTR9C	LTR	ERV1	Quiescent_low	Heterochromatin	Simiiformes
	ESC_and_NPC	chr3	105156929	105157506	105157255	18.82	chr3	105156886	105157413	+	MER4D	LTR	ERV1	Active_Enhancer	Heterochromatin	Simiiformes
	ESC_and_NPC	chr3	106913441	106913933	106913706	19.64	chr3	106913497	106914160	C	MLT-int	LTR	ERVL-MaLR	Active_Enhancer	Quiescent_low	Primates
	ESC_and_NPC	chr3	107285039	107285882	107285389	29.94	chr3	107285244	107285433	C	MIR	SINE	MIR	Poised_Enhancer	Quiescent_low	Eutheria
	ESC_and_NPC	chr3	109275843	109276099	109275977	27.68	chr3	109275829	109275997	C	ERV3-16A3_LTR	LTR	ERVL	Quiescent_low	Heterochromatin	Boreotheria
	ESC_and_NPC	chr3	110964433	110964914	110964723	11.26	chr3	110964530	110965049	C	LTR10C	LTR	ERV1	Heterochromatin	Heterochromatin	Catarrhini
	ESC_and_NPC	chr3	112126544	112127003	112126824	33.34	chr3	112126767	112126926	C	L2c_3end	LINE	L2	Active_Enhancer	Poised_Enhancer	Eutheria
	ESC_and_NPC	chr3	112303127	112303854	112303306	23.93	chr3	112303246	112303973	+	HERV3	LTR	ERV1	Active_Enhancer	Active_Enhancer	Catarrhini
	ESC_and_NPC	chr3	112303127	112303854	112303711	23.93	chr3	112303246	112303973	+	HERV3	LTR	ERV1	Active_TSS	Active_TSS	Catarrhini
	ESC_and_NPC	chr3	112647179	112647535	112647373	36.96	chr3	112647266	112647501	C	L2	LINE	L2	Active_Enhancer	Active_Enhancer	Eutheria
	ESC_and_NPC	chr3	113035533	113035741	113035623	23.06	chr3	113035458	113035794	+	LTR50	LTR	ERVL	Quiescent_low	Poised_Enhancer	Boreotheria
	ESC_and_NPC	chr3	113645272	113645497	113645386	24.27	chr3	113644567	113645462	C	L1MEg_5end	LINE	L1	Heterochromatin	Heterochromatin	Catarrhini
	ESC_and_NPC	chr3	113753388	113753690	113753551	31.08	chr3	113753103	113753668	+	L1ME3G_3end	LINE	L1	Active_Enhancer	Heterochromatin	Eutheria
	ESC_and_NPC	chr3	115475091	115475446	115475316	33.61	chr3	115474998	115475364	C	L2	LINE	L2	Quiescent_low	Poised_Enhancer	Eutheria
	ESC_and_NPC	chr3	117435030	117435195	117435112	26.74	chr3	117434957	117435146	C	MER103C	DNA	hAT-Charlie	Quiescent_low	Heterochromatin	Eutheria
	ESC_and_NPC	chr3	118544573	118544995	118544727	26.09	chr3	118544564	118544885	+	MLT2F	LTR	ERVL	Quiescent_low	Heterochromatin	Eutheria
	ESC_and_NPC	chr3	123136740	123137682	123137204	31.17	chr3	123136762	123137414	C	L1ME3E_3end	LINE	L1	Weak_transcription	Poised_Enhancer	Eutheria
	ESC_and_NPC	chr3	125585588	125585830	125585738	33.33	chr3	125585673	125585875	+	Tigger16a	DNA	TcMar-Tigger	Quiescent_low	Heterochromatin	Eutheria
	ESC_and_NPC	chr3	126485166	126485475	126485297	32.08	chr3	126485229	126485334	C	MIR	SINE	MIR	Active_Enhancer	Poised_Enhancer	Eutheria
	ESC_and_NPC	chr3	129732575	129732761	129732671	28.86	chr3	129732318	129733185	C	L1MD2_5end	LINE	L1	Poised_Enhancer	Poised_Enhancer	Eutheria
	ESC_and_NPC	chr3	132222758	132223022	132222845	26.18	chr3	132222705	132223174	C	LTR16C	LTR	ERVL	Poised_Enhancer	Poised_Enhancer	Eutheria
	ESC_and_NPC	chr3	132382303	132382695	132382550	9.92	chr3	132382047	132382691	C	LTR9C	LTR	ERV1	Active_Enhancer	Poised_Enhancer	Catarrhini
	ESC_and_NPC	chr3	134408970	134409448	134409260	24.86	chr3	134408599	134409513	+	L1MEj_5end	LINE	L1	Poised_Enhancer	Heterochromatin	Eutheria
	ESC_and_NPC	chr3	135231729	135232118	135231845	25.92	chr3	135231668	135232009	C	MER126	DNA	DNA	Active_Enhancer	Heterochromatin	Amniota
	ESC_and_NPC	chr3	138594655	138594957	138594843	31.02	chr3	138594821	138595293	C	MamGypLTR3	LTR	Gypsy	Poised_Enhancer	Poised_TSS	Eutheria
	ESC_and_NPC	chr3	138861490	138862880	138862035	29.01	chr3	138861856	138862066	+	L2b_3end	LINE	L2	Active_Enhancer	Poised_Enhancer	Eutheria
	ESC_and_NPC	chr3	140251654	140251967	140251803	29.03	chr3	140251673	140251804	C	L2b_3end	LINE	L2	Poised_Enhancer	Poised_Enhancer	Eutheria
	ESC_and_NPC	chr3	142259452	142259652	142259540	11.78	chr3	142259467	142259850	C	MER51B	LTR	ERV1	Quiescent_low	Heterochromatin	Hominoidea
	ESC_and_NPC	chr3	144645349	144645734	144645514	22.69	chr3	144645288	144645559	C	MLT1E1	LTR	ERVL-MaLR	Poised_Enhancer	Bivalent_poised_TSS_Enhancer	Eutheria
	ESC_and_NPC	chr3	145259173	145259440	145259306	21.08	chr3	145259161	145259519	C	MER61-int	LTR	ERV1	Poised_Enhancer	Poised_Enhancer	Simiiformes
	ESC_and_NPC	chr3	146504806	146505214	146504979	12.56	chr3	146504482	146505112	C	MER41B	LTR	ERV1	Active_Enhancer	Poised_Enhancer	Simiiformes
	ESC_and_NPC	chr3	147341648	147342081	147341823	24.16	chr3	147341693	147341995	C	UCON44	DNA	TcMar-Tigger	Active_Enhancer	Active_Enhancer	Theria
	ESC_and_NPC	chr3	147903096	147903327	147903224	30.83	chr3	147902842	147903441	C	L1MEi_5end	LINE	L1	Quiescent_low	Poised_Enhancer	Eutheria
	ESC_and_NPC	chr3	148309504	148309713	148309613	10.98	chr3	148309506	148309677	C	MER20	DNA	hAT-Charlie	Quiescent_low	Heterochromatin	Eutheria
	ESC_and_NPC	chr3	149085698	149086959	149086033	33.34	chr3	149085911	149086047	+	L2c_3end	LINE	L2	Poised_TSS	Poised_TSS	Eutheria
	ESC_and_NPC	chr3	149114484	149114700	149114588	18.72	chr3	149114384	149114783	C	LOR1-int	LTR	ERV1	Quiescent_low	Heterochromatin	Catarrhini
	ESC_and_NPC	chr3	149319598	149320245	149319925	28.95	chr3	149319876	149320069	C	MLT1M	LTR	ERVL-MaLR	Poised_Enhancer	Poised_Enhancer	Eutheria
	ESC_and_NPC	chr3	150165760	150166116	150165939	37.11	chr3	150165644	150165968	C	MamTip2	DNA	hAT-Tip100	Quiescent_low	Heterochromatin	Eutheria
	ESC_and_NPC	chr3	150599497	150600085	150599733	15.56	chr3	150599440	150600082	C	MER41B	LTR	ERV1	Active_Enhancer	Quiescent_low	Catarrhini
	ESC_and_NPC	chr3	151969117	151969398	151969249	31.85	chr3	151969075	151969483	C	LTR16A	LTR	ERVL	Quiescent_low	Bivalent_poised_TSS_Enhancer	Eutheria
	ESC_and_NPC	chr3	155363294	155364193	155364045	20.21	chr3	155363722	155364367	+	LTR49-int	LTR	ERV1	Active_Enhancer	Active_Enhancer	Simiiformes
	ESC_and_NPC	chr3	155363294	155364193	155363848	20.21	chr3	155363722	155364367	+	LTR49-int	LTR	ERV1	Poised_Enhancer	Active_Enhancer	Simiiformes
	ESC_and_NPC	chr3	155363294	155364193	155363494	12.01	chr3	155363223	155363721	+	MER84	LTR	ERV1	Poised_Enhancer	Active_Enhancer	Simiiformes
	ESC_and_NPC	chr3	160661577	160662988	160661879	20.16	chr3	160661503	160662013	C	MLT1F	LTR	ERVL-MaLR	Poised_Enhancer	Poised_Enhancer	Simiiformes
	ESC_and_NPC	chr3	160661577	160662988	160662361	28.92	chr3	160662014	160662993	+	L1M5_orf2	LINE	L1	Quiescent_low	Quiescent_low	Simiiformes
	ESC_and_NPC	chr3	160661577	160662988	160662673	28.92	chr3	160662014	160662993	+	L1M5_orf2	LINE	L1	Quiescent_low	Quiescent_low	Simiiformes
	ESC_and_NPC	chr3	160661577	160662988	160662825	28.92	chr3	160662014	160662993	+	L1M5_orf2	LINE	L1	Quiescent_low	Quiescent_low	Simiiformes
	ESC_and_NPC	chr3	161420749	161421112	161420929	33.81	chr3	161420820	161421173	C	L2a_3end	LINE	L2	Active_Enhancer	Poised_Enhancer	Eutheria
	ESC_and_NPC	chr3	161673957	161674596	161674128	16.15	chr3	161673718	161674255	C	LTR49	LTR	ERV1	Active_Enhancer	Heterochromatin	Primates
	ESC_and_NPC	chr3	164332970	164333219	164333073	19.73	chr3	164332424	164333197	C	HUERS-P2	LTR	ERV1	Active_Enhancer	Active_Enhancer	Homininae
	ESC_and_NPC	chr3	166190442	166190745	166190587	34.94	chr3	166188816	166192305	+	ERV24B_Prim	LTR	ERV1	Poised_Enhancer	Active_Enhancer	Primates
	ESC_and_NPC	chr3	168271889	168272968	168272539	35.74	chr3	168272450	168272739	C	L2	LINE	L2	Poised_Enhancer	Active_Enhancer	Eutheria
	ESC_and_NPC	chr3	169739248	169739478	169739337	21.43	chr3	169739205	169739361	+	MIRb	SINE	MIR	Poised_Enhancer	Heterochromatin	Eutheria
	ESC_and_NPC	chr3	172607402	172608120	172607860	15.01	chr3	172607711	172608210	+	MLT2B4	LTR	ERVL	Quiescent_low	Active_Enhancer	Euarchontoglires
	ESC_and_NPC	chr3	174700540	174701234	174700654	31.98	chr3	174700579	174701035	C	L2a_3end	LINE	L2	Quiescent_low	Heterochromatin	Eutheria
	ESC_and_NPC	chr3	174700540	174701234	174700943	31.98	chr3	174700579	174701035	C	L2a_3end	LINE	L2	Quiescent_low	Heterochromatin	Eutheria
	ESC_and_NPC	chr3	176172134	176173098	176172651	25.64	chr3	176172511	176172675	+	MamGypLTR3	LTR	Gypsy	Poised_Enhancer	Quiescent_low	Eutheria
	ESC_and_NPC	chr3	176193078	176193625	176193502	27.5	chr3	176193477	176193602	C	MER58A	DNA	hAT-Charlie	Active_Enhancer	Poised_Enhancer	Eutheria
	ESC_and_NPC	chr3	176193078	176193625	176193222	28.65	chr3	176192993	176193371	+	L1MEc_5end	LINE	L1	Active_Enhancer	Poised_Enhancer	Eutheria
	ESC_and_NPC	chr3	176505883	176506551	176506208	22.64	chr3	176505793	176506382	C	LTR9B	LTR	ERV1	Active_Enhancer	Heterochromatin	Catarrhini
	ESC_and_NPC	chr3	178159720	178160125	178159923	21	chr3	178159757	178160571	+	L1MCb_5end	LINE	L1	Poised_Enhancer	Quiescent_low	Boreotheria
	ESC_and_NPC	chr3	178238256	178238555	178238422	28.94	chr3	178238353	178238514	C	MER5A	DNA	hAT-Charlie	Active_Enhancer	Poised_Enhancer	Eutheria
	ESC_and_NPC	chr3	180755592	180756098	180755758	27.45	chr3	180755684	180755786	+	MER5A	DNA	hAT-Charlie	Poised_Enhancer	Poised_Enhancer	Boreotheria
	ESC_and_NPC	chr3	182121413	182121920	182121667	30.09	chr3	182121592	182121699	+	AmnSINE2	SINE	tRNA-Deu	Poised_Enhancer	Quiescent_low	Mammalia
	ESC_and_NPC	chr3	182385178	182385898	182385621	32.28	chr3	182385565	182385692	+	CR1_Mam	LINE	CR1	Poised_Enhancer	Quiescent_low	Mammalia
	ESC_and_NPC	chr3	183434969	183435551	183435232	14.47	chr3	183435040	183436435	+	ERVL-B4	LTR	ERVL	Active_Enhancer	Active_Enhancer	Euarchontoglires
	ESC_and_NPC	chr3	183518715	183519385	183519098	28.08	chr3	183519071	183519598	+	MamGypLTR2b	LTR	Gypsy	Poised_Enhancer	Active_Enhancer	Eutheria
	ESC_and_NPC	chr3	184550013	184550302	184550143	28.96	chr3	184549564	184550392	C	MamGypsy2-I	LTR	Gypsy	Quiescent_low	Active_Enhancer	Eutheria
	ESC_and_NPC	chr3	184564315	184564694	184564549	29.79	chr3	184564411	184564551	+	MIR	SINE	MIR	Poised_Enhancer	Poised_Enhancer	Mammalia
	ESC_and_NPC	chr3	185807567	185808030	185807770	25.43	chr3	185807582	185807995	+	MLT1F	LTR	ERVL-MaLR	Genic_Enhancer	Bivalent_poised_TSS_Enhancer	Eutheria
	ESC_and_NPC	chr3	187185791	187186032	187185904	35.72	chr3	187185842	187186024	C	L2a_3end	LINE	L2	Active_Enhancer	Poised_Enhancer	Eutheria
	ESC_and_NPC	chr3	190553368	190553566	190553469	14.72	chr3	190552987	190553778	C	MER61-int	LTR	ERV1	Active_Enhancer	Repeats	Catarrhini
	ESC_and_NPC	chr3	191962903	191963812	191963474	30.19	chr3	191962777	191963534	C	MER21B	LTR	ERVL	Active_Enhancer	Quiescent_low	Boreotheria
	ESC_and_NPC	chr3	191962903	191963812	191963020	29.16	chr3	191962886	191963390	C	MER77B	LTR	ERVL	Active_Enhancer	Poised_Enhancer	Boreotheria
	ESC_and_NPC	chr3	193996530	193996786	193996650	33.8	chr3	193996617	193996847	+	L3	LINE	CR1	Poised_Enhancer	Poised_Enhancer	Eutheria
	ESC_and_NPC	chr3	194750337	194750918	194750563	27.65	chr3	194750431	194750572	C	MIR3	SINE	MIR	Active_Enhancer	Poised_Enhancer	Eutheria
	ESC_and_NPC	chr3	196533177	196533466	196533306	10.85	chr3	196533077	196534154	C	MER11B	LTR	ERVK	Quiescent_low	Quiescent_low	Hominoidea
	ESC_and_NPC	chr3	196665962	196666485	196666300	26.37	chr3	196665885	196666367	+	LTR33	LTR	ERVL	Poised_Enhancer	Active_Enhancer	Eutheria
	ESC_and_NPC	chr4	5199254	5199575	5199399	27.32	chr4	5199290	5199496	C	MamRep434	DNA	TcMar-Tigger	Active_Enhancer	Poised_Enhancer	Eutheria
	ESC_and_NPC	chr4	5199914	5200109	5200018	29.46	chr4	5200001	5200130	+	MIRc	SINE	MIR	Poised_Enhancer	Quiescent_low	Eutheria
	ESC_and_NPC	chr4	6019711	6019918	6019817	18.01	chr4	6019601	6020284	+	MER67C	LTR	ERV1	Poised_Enhancer	Quiescent_low	Boreotheria
	ESC_and_NPC	chr4	10496215	10496465	10496342	26.7	chr4	10496257	10496525	C	MamRep137	DNA	TcMar-Tigger	Poised_Enhancer	Active_Enhancer	Eutheria
	ESC_and_NPC	chr4	11914398	11914938	11914607	31.67	chr4	11914451	11914800	+	MLT1L	LTR	ERVL-MaLR	Quiescent_low	Active_Enhancer	Eutheria
	ESC_and_NPC	chr4	14064944	14065584	14065165	31.99	chr4	14065049	14065371	+	L1ME5_3end	LINE	L1	Poised_Enhancer	Poised_Enhancer	Eutheria
	ESC_and_NPC	chr4	14529680	14530003	14529871	34.78	chr4	14529738	14529970	C	L2	LINE	L2	Quiescent_low	Active_Enhancer	Eutheria
	ESC_and_NPC	chr4	17890795	17891005	17890897	18.33	chr4	17890860	17890929	C	L3b_3end	LINE	CR1	Quiescent_low	Heterochromatin	Eutheria
	ESC_and_NPC	chr4	19319642	19320001	19319806	17.03	chr4	19319444	19319969	C	MER34B	LTR	ERV1	Quiescent_low	Bivalent_poised_TSS_Enhancer	Simiiformes
	ESC_and_NPC	chr4	21765901	21766063	21765980	31.84	chr4	21765960	21766173	+	MamGypLTR3	LTR	Gypsy	Quiescent_low	Heterochromatin	Eutheria
	ESC_and_NPC	chr4	23422589	23423297	23423038	35.92	chr4	23422966	23423187	C	L2d2_3end	LINE	L2	Active_Enhancer	Quiescent_low	Eutheria
	ESC_and_NPC	chr4	26406438	26406717	26406543	13.28	chr4	26406461	26406839	C	LTR10E	LTR	ERV1	Repeats	Strong_transcription	Catarrhini
	ESC_and_NPC	chr4	26647861	26648258	26648037	21.79	chr4	26648033	26648517	C	LTR108e_Mam	LTR	ERVL	Active_Enhancer	Bivalent_poised_TSS_Enhancer	Eutheria
	ESC_and_NPC	chr4	27122898	27124061	27123641	14.61	chr4	27123460	27123987	+	LTR26B	LTR	ERV1	Active_Enhancer	Active_Enhancer	Haplorhini
	ESC_and_NPC	chr4	32775164	32775325	32775240	19.36	chr4	32775234	32775296	C	LTR41	LTR	ERVL	Quiescent_low	Heterochromatin	Eutheria
	ESC_and_NPC	chr4	34512768	34512942	34512854	17.55	chr4	34512476	34512992	C	LTR49	LTR	ERV1	Poised_Enhancer	Heterochromatin	Simiiformes
	ESC_and_NPC	chr4	36027310	36027602	36027428	31.3	chr4	36027387	36027518	+	L2c_3end	LINE	L2	Quiescent_low	Poised_Enhancer	Eutheria
	ESC_and_NPC	chr4	38512781	38513178	38512965	38.38	chr4	38512752	38513013	+	L2d2_3end	LINE	L2	Active_Enhancer	Poised_Enhancer	Eutheria
	ESC_and_NPC	chr4	39937114	39937445	39937276	22.1	chr4	39936735	39937328	C	MER21C	LTR	ERVL	Poised_Enhancer	Quiescent_low	Boreotheria
	ESC_and_NPC	chr4	40292531	40292801	40292668	28.61	chr4	40292405	40292795	C	MLT1J	LTR	ERVL-MaLR	Quiescent_low	Bivalent_poised_TSS_Enhancer	Eutheria
	ESC_and_NPC	chr4	40698731	40699077	40698905	30.62	chr4	40698741	40699026	+	MamTip3B	DNA	hAT-Tip100	Quiescent_low	Heterochromatin	Eutheria
	ESC_and_NPC	chr4	44863936	44864131	44864028	26	chr4	44863745	44864216	C	MLT1F	LTR	ERVL-MaLR	Poised_Enhancer	Poised_Enhancer	Eutheria
	ESC_and_NPC	chr4	48594255	48594495	48594363	27.23	chr4	48594276	48594478	+	HAL1	LINE	L1	Weak_transcription	Quiescent_low	Boreotheria
	ESC_and_NPC	chr4	55637359	55637667	55637468	29.73	chr4	55637451	55637601	C	MIR	SINE	MIR	Poised_Enhancer	Heterochromatin	Eutheria
	ESC_and_NPC	chr4	56055649	56055966	56055829	31.65	chr4	56055716	56055918	+	MamSINE1	SINE	tRNA-RTE	Poised_Enhancer	Poised_Enhancer	Eutheria
	ESC_and_NPC	chr4	56425595	56425757	56425680	23.08	chr4	56425574	56425825	+	MER21C	LTR	ERVL	Active_Enhancer	Bivalent_poised_TSS_Enhancer	Boreotheria
	ESC_and_NPC	chr4	60403582	60404554	60403893	26.1	chr4	60403804	60404334	C	LTR73	LTR	ERV1	Poised_Enhancer	Heterochromatin	Simiiformes
	ESC_and_NPC	chr4	60403582	60404554	60404173	26.1	chr4	60403804	60404334	C	LTR73	LTR	ERV1	Poised_Enhancer	Heterochromatin	Simiiformes
	ESC_and_NPC	chr4	60500890	60501126	60500993	18.6	chr4	60500937	60501282	+	MER4CL34	LTR	ERV1	Poised_Enhancer	Poised_Enhancer	Simiiformes
	ESC_and_NPC	chr4	61770274	61770904	61770658	23.4	chr4	61770515	61770703	C	MER34-int	LTR	ERV1	Active_Enhancer	Poised_Enhancer	Boreotheria
	ESC_and_NPC	chr4	61770274	61770904	61770433	28	chr4	61770360	61770459	C	MER67D	LTR	ERV1	Active_Enhancer	Poised_Enhancer	Boreotheria
	ESC_and_NPC	chr4	64712646	64713009	64712902	19.15	chr4	64712680	64713035	C	LTR9C	LTR	ERV1	Quiescent_low	Bivalent_poised_TSS_Enhancer	Simiiformes
	ESC_and_NPC	chr4	65943166	65943472	65943309	24.29	chr4	65943112	65943515	C	MLT1C2	LTR	ERVL-MaLR	Active_Enhancer	Poised_Enhancer	Simiiformes
	ESC_and_NPC	chr4	69523435	69524007	69523571	19.7	chr4	69522370	69524764	C	Tigger1	DNA	TcMar-Tigger	Active_Enhancer	Quiescent_low	Catarrhini
	ESC_and_NPC	chr4	71029578	71029781	71029670	27.56	chr4	71029596	71029725	C	MLT1L	LTR	ERVL-MaLR	Weak_transcription	Genic_Enhancer	Boreotheria
	ESC_and_NPC	chr4	73451231	73451813	73451596	39.14	chr4	73451565	73451829	+	MIRb	SINE	MIR	Active_Enhancer	Quiescent_low	Eutheria
	ESC_and_NPC	chr4	76380645	76380815	76380729	11.23	chr4	76380130	76381685	+	THE1D-int	LTR	ERVL-MaLR	Active_Enhancer	Repeats	Catarrhini
	ESC_and_NPC	chr4	77308906	77309116	77309000	18.15	chr4	77308856	77309106	C	MER34B	LTR	ERV1	Quiescent_low	Heterochromatin	Primates
	ESC_and_NPC	chr4	77670962	77671377	77671201	25.36	chr4	77671148	77671288	C	MIR	SINE	MIR	Poised_Enhancer	Heterochromatin	Eutheria
	ESC_and_NPC	chr4	78332018	78332502	78332230	20.68	chr4	78331832	78332364	C	MER74A	LTR	ERVL	Weak_transcription	Quiescent_low	Boreotheria
	ESC_and_NPC	chr4	82415971	82416383	82416201	6.92	chr4	82415828	82416480	+	LTR12_v	LTR	ERV1	Quiescent_low	Heterochromatin	Catarrhini
	ESC_and_NPC	chr4	82785176	82786199	82785800	29.57	chr4	82785711	82785921	C	MARE8	DNA	DNA	Poised_Enhancer	Poised_Enhancer	Eutheria
	ESC_and_NPC	chr4	82785176	82786199	82785427	17.35	chr4	82785149	82785701	+	MER34B	LTR	ERV1	Poised_Enhancer	Active_Enhancer	Euarchontoglires
	ESC_and_NPC	chr4	83361752	83362104	83361960	32.95	chr4	83361749	83362137	+	MLT1O	LTR	ERVL-MaLR	Active_Enhancer	Poised_Enhancer	Eutheria
	ESC_and_NPC	chr4	84870483	84870766	84870610	20.13	chr4	84870234	84870887	+	L1MCb_5end	LINE	L1	Active_Enhancer	Poised_Enhancer	Eutheria
	ESC_and_NPC	chr4	87520446	87520786	87520630	25.3	chr4	87520432	87520786	+	LTR84a	LTR	ERVL	Poised_Enhancer	Poised_Enhancer	Eutheria
	ESC_and_NPC	chr4	87679578	87680343	87680027	18.35	chr4	87679947	87680480	+	MER34	LTR	ERV1	Active_Enhancer	Active_Enhancer	Euarchontoglires
	ESC_and_NPC	chr4	87866186	87866546	87866396	16.06	chr4	87865963	87866648	+	MER4CL34	LTR	ERV1	Active_Enhancer	Poised_Enhancer	Simiiformes
	ESC_and_NPC	chr4	87935643	87935818	87935725	14.63	chr4	87935720	87935760	+	MER50	LTR	ERV1	Genic_Enhancer	Heterochromatin	Simiiformes
	ESC_and_NPC	chr4	89829544	89829858	89829700	21.15	chr4	89829279	89830029	C	Tigger6a	DNA	TcMar-Tigger	Genic_Enhancer	Bivalent_poised_TSS_Enhancer	Boreotheria
	ESC_and_NPC	chr4	90198246	90198447	90198356	21.26	chr4	90198081	90198436	C	MER21B	LTR	ERVL	Active_Enhancer	Heterochromatin	Euarchontoglires
	ESC_and_NPC	chr4	90833736	90834082	90833875	20.56	chr4	90833728	90834100	+	MSTD	LTR	ERVL-MaLR	Active_Enhancer	Active_Enhancer	Primates
	ESC_and_NPC	chr4	91567657	91567992	91567813	11.58	chr4	91565086	91567903	C	L1PREC2_orf2	LINE	L1	Quiescent_low	Heterochromatin	Simiiformes
	ESC_and_NPC	chr4	91568151	91568312	91568262	21.44	chr4	91567794	91569425	C	L1PREC2_5end	LINE	L1	Active_Enhancer	Heterochromatin	Catarrhini
	ESC_and_NPC	chr4	92520686	92520930	92520794	22.49	chr4	92520063	92520954	C	HERVL	LTR	ERVL	Active_Enhancer	Poised_Enhancer	Simiiformes
	ESC_and_NPC	chr4	93947329	93947858	93947546	37.85	chr4	93947444	93947814	C	L2d_3end	LINE	L2	Poised_Enhancer	Heterochromatin	Eutheria
	ESC_and_NPC	chr4	94916653	94916861	94916760	13.57	chr4	94916176	94917806	+	MST-int	LTR	ERVL-MaLR	Heterochromatin	Heterochromatin	Simiiformes
	ESC_and_NPC	chr4	95371577	95371760	95371670	29.26	chr4	95371491	95371728	+	MIR	SINE	MIR	Poised_Enhancer	Heterochromatin	Mammalia
	ESC_and_NPC	chr4	96736320	96737011	96736674	30.69	chr4	96736233	96738363	+	L1MEc_5end	LINE	L1	Repeats	Active_Enhancer	Eutheria
	ESC_and_NPC	chr4	100022850	100023250	100023069	24.12	chr4	100022926	100023236	C	MLT1F2	LTR	ERVL-MaLR	Poised_Enhancer	Poised_Enhancer	Euarchontoglires
	ESC_and_NPC	chr4	102319786	102320038	102319911	19.06	chr4	102319724	102320176	+	MLT2B1	LTR	ERVL	Active_Enhancer	Poised_Enhancer	Euarchontoglires
	ESC_and_NPC	chr4	107153264	107153687	107153454	24.17	chr4	107153296	107153514	C	LTR50	LTR	ERVL	Poised_Enhancer	Poised_Enhancer	Eutheria
	ESC_and_NPC	chr4	109164069	109164345	109164209	26.73	chr4	109164065	109164408	+	MLT1J2	LTR	ERVL-MaLR	Poised_Enhancer	Poised_Enhancer	Eutheria
	ESC_and_NPC	chr4	114399252	114399413	114399326	17.52	chr4	114399082	114399933	C	LTR1D	LTR	ERV1	Poised_Enhancer	Poised_Enhancer	Simiiformes
	ESC_and_NPC	chr4	114495699	114496007	114495866	12.58	chr4	114495402	114496032	C	LTR9B	LTR	ERV1	Active_Enhancer	Poised_Enhancer	Simiiformes
	ESC_and_NPC	chr4	115419122	115419328	115419232	23.05	chr4	115419040	115419320	+	MER61-int	LTR	ERV1	Repeats	Heterochromatin	Simiiformes
	ESC_and_NPC	chr4	119788269	119788963	119788519	25.58	chr4	119788231	119788673	+	LTR40a	LTR	ERVL	Heterochromatin	Bivalent_poised_TSS_Enhancer	Eutheria
	ESC_and_NPC	chr4	124459557	124460272	124459706	25.94	chr4	124459666	124459825	C	MamGypsy2-LTR	LTR	Gypsy	Active_Enhancer	Poised_Enhancer	Eutheria
	ESC_and_NPC	chr4	124738993	124739540	124739220	27.67	chr4	124739123	124739368	C	LTR79	LTR	ERVL	Active_Enhancer	Poised_Enhancer	Eutheria
	ESC_and_NPC	chr4	125325903	125326072	125325979	24.78	chr4	125325316	125326031	C	Charlie1a	DNA	hAT-Charlie	Poised_Enhancer	Bivalent_poised_TSS_Enhancer	Eutheria
	ESC_and_NPC	chr4	127048330	127049369	127048884	20.83	chr4	127048820	127048918	+	MER126	DNA	DNA	Active_Enhancer	Poised_Enhancer	Theria
	ESC_and_NPC	chr4	127048330	127049369	127048485	35.29	chr4	127048455	127048540	C	L2c_3end	LINE	L2	Active_Enhancer	Quiescent_low	Eutheria
	ESC_and_NPC	chr4	127604980	127605272	127605129	25.94	chr4	127604844	127605252	C	LTR16B2	LTR	ERVL	Quiescent_low	Poised_Enhancer	Eutheria
	ESC_and_NPC	chr4	133096858	133097428	133097103	28.73	chr4	133096720	133097191	C	MLT1J-int	LTR	ERVL-MaLR	Poised_Enhancer	Active_Enhancer	Eutheria
	ESC_and_NPC	chr4	133476093	133476404	133476276	25.5	chr4	133475875	133476750	+	L1MCa_5end	LINE	L1	Active_Enhancer	Heterochromatin	Boreotheria
	ESC_and_NPC	chr4	135186102	135186455	135186267	19.5	chr4	135186192	135186435	+	MER4CL34	LTR	ERV1	Active_Enhancer	Quiescent_low	Simiiformes
	ESC_and_NPC	chr4	137695780	137696287	137695915	35.5	chr4	137695743	137696053	C	L2	LINE	L2	Quiescent_low	Poised_Enhancer	Eutheria
	ESC_and_NPC	chr4	138222925	138224176	138223532	24.54	chr4	138223387	138223549	+	MER5A1	DNA	hAT-Charlie	Active_Enhancer	Active_Enhancer	Eutheria
	ESC_and_NPC	chr4	141625088	141625291	141625193	18.86	chr4	141625049	141625224	+	MER4D	LTR	ERV1	Quiescent_low	Heterochromatin	Simiiformes
	ESC_and_NPC	chr4	143399480	143399674	143399576	25.29	chr4	143399512	143399600	+	X12_DNA	DNA	TcMar-Tigger	Active_Enhancer	Heterochromatin	Eutheria
	ESC_and_NPC	chr4	143986312	143986500	143986405	24.59	chr4	143986181	143986554	C	L1MEc_5end	LINE	L1	Quiescent_low	Quiescent_low	Eutheria
	ESC_and_NPC	chr4	144954323	144954637	144954469	19.9	chr4	144954077	144954909	+	MER61-int	LTR	ERV1	Heterochromatin	Heterochromatin	Simiiformes
	ESC_and_NPC	chr4	145909211	145909503	145909350	30.15	chr4	145909266	145909624	C	MLT1K	LTR	ERVL-MaLR	Active_Enhancer	Poised_Enhancer	Eutheria
	ESC_and_NPC	chr4	150784234	150784473	150784361	10.36	chr4	150784221	150784849	+	LTR9B	LTR	ERV1	Quiescent_low	Heterochromatin	Simiiformes
	ESC_and_NPC	chr4	150938456	150938678	150938579	30.97	chr4	150938413	150938893	+	MLT1J	LTR	ERVL-MaLR	Active_Enhancer	Active_Enhancer	Eutheria
	ESC_and_NPC	chr4	151250736	151250921	151250812	37.04	chr4	151250808	151250944	+	L3	LINE	CR1	Poised_Enhancer	Active_Enhancer	Eutheria
	ESC_and_NPC	chr4	153206541	153207023	153206814	20.6	chr4	153206127	153206871	C	MER21B	LTR	ERVL	Poised_Enhancer	Poised_Enhancer	Euarchontoglires
	ESC_and_NPC	chr4	154276631	154277593	154276819	28.28	chr4	154276681	154276829	+	L1M3d_5end	LINE	L1	Poised_Enhancer	Active_Enhancer	Boreotheria
	ESC_and_NPC	chr4	155999416	156000245	155999933	33.33	chr4	155999897	156000066	C	AmnSINE1	SINE	5S-Deu-L2	Quiescent_low	Quiescent_low	Theria
	ESC_and_NPC	chr4	164706728	164706989	164706866	21.31	chr4	164706785	164706896	C	MLT1H2	LTR	ERVL-MaLR	Poised_Enhancer	Poised_Enhancer	Eutheria
	ESC_and_NPC	chr4	164799495	164799814	164799623	14.29	chr4	164799482	164799753	C	MLT2B1	LTR	ERVL	Active_Enhancer	Active_Enhancer	Euarchontoglires
	ESC_and_NPC	chr4	167876150	167876354	167876250	20.97	chr4	167874143	167876310	C	Cheshire	DNA	hAT-Charlie	Poised_Enhancer	Bivalent_poised_TSS_Enhancer	Boreotheria
	ESC_and_NPC	chr4	167887895	167888131	167888011	26.03	chr4	167887942	167888015	+	LTR28	LTR	ERV1	Heterochromatin	Heterochromatin	Catarrhini
	ESC_and_NPC	chr4	167897181	167897650	167897343	17.78	chr4	167897133	167897463	C	MER61C	LTR	ERV1	Active_Enhancer	Active_Enhancer	Simiiformes
	ESC_and_NPC	chr4	167930169	167930352	167930266	20.92	chr4	167929735	167930714	+	MLT-int	LTR	ERVL-MaLR	Quiescent_low	Active_Enhancer	Catarrhini
	ESC_and_NPC	chr4	169404941	169405310	169405143	14.29	chr4	169405101	169405512	C	Tigger3b	DNA	TcMar-Tigger	Active_Enhancer	Genic_Enhancer	Haplorhini
	ESC_and_NPC	chr4	170110370	170110570	170110470	17.18	chr4	170110302	170110491	+	MER4C	LTR	ERV1	Active_Enhancer	Poised_Enhancer	Simiiformes
	ESC_and_NPC	chr4	170259648	170259863	170259765	23.24	chr4	170259716	170259944	C	LTR33C	LTR	ERVL	Quiescent_low	Quiescent_low	Eutheria
	ESC_and_NPC	chr4	172515528	172515696	172515601	26.52	chr4	172515508	172515866	C	LTR16	LTR	ERVL	Quiescent_low	Poised_Enhancer	Eutheria
	ESC_and_NPC	chr4	177191572	177191918	177191712	18.78	chr4	177191610	177192038	+	LTR56	LTR	ERV1	Poised_Enhancer	Poised_Enhancer	Simiiformes
	ESC_and_NPC	chr4	183183299	183183645	183183501	17.92	chr4	183183501	183183807	+	AluJb	SINE	Alu	Active_Enhancer	Poised_Enhancer	Simiiformes
	ESC_and_NPC	chr4	183537630	183538235	183537807	13.6	chr4	183537467	183537826	C	Tigger2a	DNA	TcMar-Tigger	Poised_Enhancer	Poised_Enhancer	Simiiformes
	ESC_and_NPC	chr4	185318663	185319141	185318921	11.74	chr4	185318797	185319077	+	MER4C	LTR	ERV1	Active_Enhancer	Genic_Enhancer	Simiiformes
	ESC_and_NPC	chr4	186810418	186811148	186810787	28.6	chr4	186810695	186811183	C	L1MEg2_5end	LINE	L1	Quiescent_low	Active_Enhancer	Eutheria
	ESC_and_NPC	chr4	188032165	188032850	188032269	27.85	chr4	188032212	188032293	+	MER5A	DNA	hAT-Charlie	Active_Enhancer	Active_Enhancer	Eutheria
	ESC_and_NPC	chr5	2087674	2087927	2087845	10.55	chr5	2087363	2087956	C	LTR43	LTR	ERV1	Poised_Enhancer	Bivalent_poised_TSS_Enhancer	Simiiformes
	ESC_and_NPC	chr5	3123672	3124089	3123881	23.65	chr5	3123744	3124011	C	MamRep434	DNA	TcMar-Tigger	Active_Enhancer	Quiescent_low	Eutheria
	ESC_and_NPC	chr5	6292043	6292227	6292131	17.73	chr5	6291948	6292294	+	MLT2D	LTR	ERVL	Quiescent_low	Heterochromatin	Simiiformes
	ESC_and_NPC	chr5	7261049	7261407	7261244	24.41	chr5	7261115	7261651	C	LTR55	LTR	ERVL	Active_Enhancer	Quiescent_low	Simiiformes
	ESC_and_NPC	chr5	10102752	10103530	10103259	30.38	chr5	10103238	10103316	+	LTR85c	LTR	Gypsy	Active_Enhancer	Active_Enhancer	Eutheria
	ESC_and_NPC	chr5	12217076	12217355	12217211	19.31	chr5	12217003	12217340	C	MLT2B1	LTR	ERVL	Poised_Enhancer	Quiescent_low	Simiiformes
	ESC_and_NPC	chr5	12330972	12331205	12331096	10.25	chr5	12330949	12331586	+	LTR9B	LTR	ERV1	Active_Enhancer	Heterochromatin	Hominidae
	ESC_and_NPC	chr5	12623164	12623930	12623650	33.44	chr5	12623175	12623883	C	L1PBa_5end	LINE	L1	Active_Enhancer	Poised_Enhancer	Catarrhini
	ESC_and_NPC	chr5	17367301	17367700	17367523	20.92	chr5	17366788	17367584	C	MER21C	LTR	ERVL	Poised_Enhancer	Poised_Enhancer	Boreotheria
	ESC_and_NPC	chr5	18393264	18394756	18394248	25.91	chr5	18394042	18394291	C	HERVL40	LTR	ERVL	Poised_Enhancer	Quiescent_low	Eutheria
	ESC_and_NPC	chr5	18393264	18394756	18393392	25.27	chr5	18391469	18393670	C	HERVL40	LTR	ERVL	Quiescent_low	Poised_Enhancer	Eutheria
	ESC_and_NPC	chr5	18736093	18736333	18736208	20.19	chr5	18736022	18736599	+	MER67C	LTR	ERV1	Quiescent_low	Quiescent_low	Euarchontoglires
	ESC_and_NPC	chr5	21125472	21126073	21125785	30.63	chr5	21125740	21125913	+	MLT1L	LTR	ERVL-MaLR	Heterochromatin	Repeats	Eutheria
	ESC_and_NPC	chr5	22855065	22855297	22855166	23.16	chr5	22855093	22855299	+	MER58A	DNA	hAT-Charlie	Quiescent_low	Poised_Enhancer	Eutheria
	ESC_and_NPC	chr5	22928750	22929509	22929264	18.09	chr5	22928858	22929367	+	LTR10D	LTR	ERV1	Poised_Enhancer	Active_Enhancer	Catarrhini
	ESC_and_NPC	chr5	22928750	22929509	22928977	18.09	chr5	22928858	22929367	+	LTR10D	LTR	ERV1	Poised_Enhancer	Quiescent_low	Hominoidea
	ESC_and_NPC	chr5	23234085	23234595	23234306	10.83	chr5	23234106	23234799	+	LTR9B	LTR	ERV1	Active_Enhancer	Heterochromatin	Catarrhini
	ESC_and_NPC	chr5	25242118	25242363	25242209	11.88	chr5	25241605	25244258	C	Charlie3	DNA	hAT-Charlie	Quiescent_low	Poised_Enhancer	Simiiformes
	ESC_and_NPC	chr5	26482754	26483186	26483064	26.07	chr5	26482711	26483118	C	LTR38	LTR	ERV1	Quiescent_low	Heterochromatin	Simiiformes
	ESC_and_NPC	chr5	26482754	26483186	26482853	26.07	chr5	26482711	26483118	C	LTR38	LTR	ERV1	Quiescent_low	Heterochromatin	Simiiformes
	ESC_and_NPC	chr5	29897935	29898225	29898082	22.67	chr5	29897948	29898311	+	MLT1A	LTR	ERVL-MaLR	Quiescent_low	Quiescent_low	Boreotheria
	ESC_and_NPC	chr5	33340337	33340498	33340403	24.26	chr5	33340112	33340780	+	HAL1	LINE	L1	Poised_Enhancer	Poised_Enhancer	Eutheria
	ESC_and_NPC	chr5	33763286	33764533	33764436	30.55	chr5	33764164	33764529	C	L3	LINE	CR1	Poised_Enhancer	Poised_Enhancer	Eutheria
	ESC_and_NPC	chr5	33763286	33764533	33763996	31.76	chr5	33763834	33764050	+	MIRb	SINE	MIR	Poised_Enhancer	Quiescent_low	Eutheria
	ESC_and_NPC	chr5	34410603	34410917	34410692	12.43	chr5	34410394	34410951	C	MER4B	LTR	ERV1	Repeats	Quiescent_low	Simiiformes
	ESC_and_NPC	chr5	34475010	34475232	34475060	11.88	chr5	34475033	34475698	+	LTR9A1	LTR	ERV1	Active_Enhancer	Quiescent_low	Simiiformes
	ESC_and_NPC	chr5	34547924	34548435	34548268	23.8	chr5	34548159	34548548	C	LTR56	LTR	ERV1	Active_Enhancer	Quiescent_low	Primates
	ESC_and_NPC	chr5	35337611	35338021	35337794	15.91	chr5	35337451	35338340	C	MER4D	LTR	ERV1	Active_Enhancer	Poised_Enhancer	Simiiformes
	ESC_and_NPC	chr5	35754539	35754804	35754683	19.19	chr5	35754412	35754739	C	MER67C	LTR	ERV1	Poised_Enhancer	Active_Enhancer	Boreotheria
	ESC_and_NPC	chr5	38715458	38716161	38715861	27.87	chr5	38715690	38715883	+	LTR16E2	LTR	ERVL	Quiescent_low	Poised_Enhancer	Eutheria
	ESC_and_NPC	chr5	41708228	41708481	41708342	24.51	chr5	41706856	41708848	C	L1PREC2_5end	LINE	L1	Quiescent_low	Heterochromatin	Catarrhini
	ESC_and_NPC	chr5	42507747	42508028	42507878	32.52	chr5	42507544	42508007	C	LTR33	LTR	ERVL	Poised_Enhancer	Poised_Enhancer	Eutheria
	ESC_and_NPC	chr5	51278462	51279013	51278851	33.08	chr5	51278795	51278937	+	LTR16C	LTR	ERVL	Poised_Enhancer	Active_Enhancer	Eutheria
	ESC_and_NPC	chr5	53418425	53418796	53418590	28.76	chr5	53418513	53418739	C	UCON78	DNA	DNA	Active_Enhancer	Heterochromatin	Amniota
	ESC_and_NPC	chr5	58980908	58981169	58981036	15.47	chr5	58980759	58981220	C	MLT2B2	LTR	ERVL	Heterochromatin	Poised_Enhancer	Euarchontoglires
	ESC_and_NPC	chr5	59800580	59800884	59800722	26.05	chr5	59800684	59800905	+	MIRc	SINE	MIR	Active_Enhancer	Poised_Enhancer	Eutheria
	ESC_and_NPC	chr5	61455260	61455444	61455355	30.82	chr5	61455318	61455783	+	Tigger15a	DNA	TcMar-Tigger	Quiescent_low	Active_Enhancer	Eutheria
	ESC_and_NPC	chr5	61675037	61675391	61675221	31.86	chr5	61675162	61675622	+	Eutr10	LTR	ERVL	Poised_Enhancer	Poised_Enhancer	Eutheria
	ESC_and_NPC	chr5	63255803	63255964	63255878	10.61	chr5	63255323	63255969	+	LTR8	LTR	ERV1	Poised_Enhancer	Poised_Enhancer	Catarrhini
	ESC_and_NPC	chr5	74412179	74412692	74412339	26.37	chr5	74412298	74412412	+	MLT1K	LTR	ERVL-MaLR	Poised_Enhancer	Poised_Enhancer	Eutheria
	ESC_and_NPC	chr5	74482979	74483408	74483182	23.24	chr5	74482936	74483554	+	MER44C	DNA	TcMar-Tigger	Poised_Enhancer	Quiescent_low	Primates
	ESC_and_NPC	chr5	74817009	74817234	74817113	17.98	chr5	74816927	74818325	+	L1M4_orf2	LINE	L1	Active_Enhancer	Heterochromatin	Eutheria
	ESC_and_NPC	chr5	74978403	74978732	74978558	13.85	chr5	74978437	74979024	+	LTR49	LTR	ERV1	Quiescent_low	Heterochromatin	Simiiformes
	ESC_and_NPC	chr5	75275946	75276107	75276015	33.74	chr5	75275815	75276163	C	LTR79	LTR	ERVL	Active_Enhancer	Poised_Enhancer	Boreotheria
	ESC_and_NPC	chr5	77773808	77774261	77774083	11.51	chr5	77773963	77774775	+	MER4D1	LTR	ERV1	Weak_transcription	Poised_Enhancer	Simiiformes
	ESC_and_NPC	chr5	80191933	80192356	80192166	21.24	chr5	80191966	80192175	+	MER58A	DNA	hAT-Charlie	Active_Enhancer	Active_Enhancer	Eutheria
	ESC_and_NPC	chr5	82509830	82510011	82509922	32.81	chr5	82509857	82510188	C	LTR33	LTR	ERVL	Poised_Enhancer	Poised_Enhancer	Boreotheria
	ESC_and_NPC	chr5	84598014	84598325	84598173	28.56	chr5	84597754	84599739	+	L1M8_5end	LINE	L1	Poised_Enhancer	Poised_Enhancer	Simiiformes
	ESC_and_NPC	chr5	86557944	86558259	86558097	25.83	chr5	86558041	86558286	C	L1ME3B_3end	LINE	L1	Poised_Enhancer	Bivalent_poised_TSS_Enhancer	Eutheria
	ESC_and_NPC	chr5	87909498	87909661	87909582	26.57	chr5	87909308	87909724	C	LTR40b	LTR	ERVL	Active_Enhancer	Poised_Enhancer	Eutheria
	ESC_and_NPC	chr5	92922535	92922962	92922770	35.13	chr5	92922273	92922832	+	MamRTE1	LINE	RTE-BovB	Poised_Enhancer	Poised_Enhancer	Eutheria
	ESC_and_NPC	chr5	94057614	94058096	94057811	27.44	chr5	94057604	94058770	+	L1MEc_5end	LINE	L1	Quiescent_low	Poised_Enhancer	Euarchontoglires
	ESC_and_NPC	chr5	94191621	94192048	94191812	22.9	chr5	94191715	94191938	C	MER130	DNA	DNA	Poised_Enhancer	Poised_Enhancer	Mammalia
	ESC_and_NPC	chr5	95858756	95859294	95859073	28.29	chr5	95858975	95859126	+	X12_LINE	LINE	I-Jockey	Poised_Enhancer	Poised_Enhancer	Theria
	ESC_and_NPC	chr5	97019592	97019840	97019714	28.84	chr5	97019611	97020520	C	hAT-1_Mam	DNA	hAT-Tag1	Quiescent_low	Quiescent_low	Eutheria
	ESC_and_NPC	chr5	97400589	97400763	97400651	21.28	chr5	97400480	97401133	+	LTR48	LTR	ERV1	Active_Enhancer	Poised_Enhancer	Catarrhini
	ESC_and_NPC	chr5	98309797	98310532	98310126	31.2	chr5	98309516	98310159	+	LTR91A	LTR	LTR	Poised_Enhancer	Active_Enhancer	Eutheria
	ESC_and_NPC	chr5	98376718	98377051	98376924	31.13	chr5	98376865	98376971	+	L3	LINE	CR1	Poised_Enhancer	Heterochromatin	Theria
	ESC_and_NPC	chr5	99010455	99010628	99010548	17	chr5	99009564	99010823	C	MST-int	LTR	ERVL-MaLR	Active_Enhancer	Repeats	Simiiformes
	ESC_and_NPC	chr5	99378907	99379630	99379403	39.49	chr5	99379361	99379640	+	L2c_3end	LINE	L2	Poised_Enhancer	Quiescent_low	Theria
	ESC_and_NPC	chr5	103647145	103647397	103647281	12.31	chr5	103647082	103647424	+	LTR26E	LTR	ERV1	Active_Enhancer	Quiescent_low	Simiiformes
	ESC_and_NPC	chr5	105696004	105696369	105696177	16.93	chr5	105695884	105696386	+	LTR72	LTR	ERV1	Poised_Enhancer	Active_Enhancer	Simiiformes
	ESC_and_NPC	chr5	106086407	106086637	106086537	12.74	chr5	106086099	106086668	C	LTR49	LTR	ERV1	Active_Enhancer	Poised_Enhancer	Haplorhini
	ESC_and_NPC	chr5	107744607	107745300	107745011	28.39	chr5	107744892	107745047	C	L2	LINE	L2	Active_Enhancer	Active_Enhancer	Eutheria
	ESC_and_NPC	chr5	107744607	107745300	107744723	28.32	chr5	107744480	107744864	C	L2c_3end	LINE	L2	Active_Enhancer	Active_Enhancer	Eutheria
	ESC_and_NPC	chr5	108743343	108743778	108743546	27.08	chr5	108743227	108743920	C	HAL1	LINE	L1	Repeats	Quiescent_low	Eutheria
	ESC_and_NPC	chr5	110536376	110536665	110536551	14.97	chr5	110536526	110536672	+	HERV4_I	LTR	ERV1	Active_Enhancer	Active_Enhancer	Simiiformes
	ESC_and_NPC	chr5	110899620	110899919	110899754	25	chr5	110899661	110899863	+	MER58A	DNA	hAT-Charlie	Active_Enhancer	Heterochromatin	Eutheria
	ESC_and_NPC	chr5	111720397	111720677	111720539	16.67	chr5	111720397	111720839	+	MLT2B1	LTR	ERVL	Poised_Enhancer	Heterochromatin	Euarchontoglires
	ESC_and_NPC	chr5	113221832	113222123	113221989	23.52	chr5	113221986	113222533	C	L1M4_orf2	LINE	L1	Active_Enhancer	Heterochromatin	Eutheria
	ESC_and_NPC	chr5	114307852	114308431	114308223	35.37	chr5	114308124	114308287	C	HERV16	LTR	ERVL	Active_Enhancer	Poised_Enhancer	Eutheria
	ESC_and_NPC	chr5	115328630	115328848	115328751	7.79	chr5	115328650	115328817	+	LTR9B	LTR	ERV1	Quiescent_low	Heterochromatin	Simiiformes
	ESC_and_NPC	chr5	115938925	115939589	115939293	13.01	chr5	115938995	115939532	+	MER34B	LTR	ERV1	Poised_Enhancer	Heterochromatin	Euarchontoglires
	ESC_and_NPC	chr5	119105949	119106260	119106109	28.06	chr5	119105934	119106436	C	MLT1H	LTR	ERVL-MaLR	Genic_Enhancer	Poised_Enhancer	Eutheria
	ESC_and_NPC	chr5	119583159	119583389	119583278	25.98	chr5	119582991	119583483	+	LTR33A_v	LTR	ERVL	Poised_Enhancer	Active_Enhancer	Eutheria
	ESC_and_NPC	chr5	122170710	122170929	122170831	20.83	chr5	122170159	122171038	C	MER21C	LTR	ERVL	Poised_Enhancer	Poised_Enhancer	Euarchontoglires
	ESC_and_NPC	chr5	123460311	123460505	123460411	34.58	chr5	123460195	123460509	+	L2c_3end	LINE	L2	Poised_Enhancer	Heterochromatin	Eutheria
	ESC_and_NPC	chr5	126057418	126057595	126057508	9.95	chr5	126057188	126057664	C	LTR9C	LTR	ERV1	Quiescent_low	Heterochromatin	Simiiformes
	ESC_and_NPC	chr5	127809762	127810578	127810211	27.87	chr5	127810115	127810503	C	MLT1J1	LTR	ERVL-MaLR	Poised_Enhancer	Poised_Enhancer	Eutheria
	ESC_and_NPC	chr5	130227814	130227979	130227895	37.68	chr5	130227671	130227946	C	LTR16D1	LTR	ERVL	Active_Enhancer	Heterochromatin	Eutheria
	ESC_and_NPC	chr5	131230510	131230696	131230601	27.39	chr5	131230526	131230687	C	LTR33B	LTR	ERVL	Quiescent_low	Heterochromatin	Eutheria
	ESC_and_NPC	chr5	135570163	135570348	135570260	23.18	chr5	135570127	135570284	+	MIRb	SINE	MIR	Poised_Enhancer	Poised_Enhancer	Eutheria
	ESC_and_NPC	chr5	136230194	136230781	136230408	29.37	chr5	136230243	136230685	C	L1ME4b_3end	LINE	L1	Poised_Enhancer	Quiescent_low	Eutheria
	ESC_and_NPC	chr5	138035989	138036317	138036113	20.95	chr5	138036107	138036214	+	MER91B	DNA	hAT-Tip100	Poised_Enhancer	Quiescent_low	Eutheria
	ESC_and_NPC	chr5	138633067	138633351	138633206	22.37	chr5	138633129	138633281	C	MLT1J	LTR	ERVL-MaLR	Quiescent_low	Quiescent_low	Boreotheria
	ESC_and_NPC	chr5	139651852	139652040	139651946	29.21	chr5	139651919	139652019	C	L2c_3end	LINE	L2	Active_Enhancer	Active_Enhancer	Eutheria
	ESC_and_NPC	chr5	140999341	140999537	140999434	34.56	chr5	140999309	140999501	C	MIRb	SINE	MIR	Poised_Enhancer	Poised_Enhancer	Eutheria
	ESC_and_NPC	chr5	141674744	141675057	141674878	30.8	chr5	141674800	141675145	+	L2	LINE	L2	Genic_Enhancer	Genic_Enhancer	Eutheria
	ESC_and_NPC	chr5	142263431	142263664	142263559	26.87	chr5	142263498	142263570	C	L2c_3end	LINE	L2	Quiescent_low	Active_Enhancer	Eutheria
	ESC_and_NPC	chr5	144125317	144125590	144125447	26.68	chr5	144125411	144125815	+	MER74B	LTR	ERVL	Quiescent_low	Poised_Enhancer	Boreotheria
	ESC_and_NPC	chr5	147868944	147869344	147869180	19.69	chr5	147869112	147869575	C	MER61-int	LTR	ERV1	Genic_Enhancer	Poised_Enhancer	Homininae
	ESC_and_NPC	chr5	147874654	147875428	147874882	18.8	chr5	147874857	147875377	C	MER74A	LTR	ERVL	Active_TSS	Poised_Enhancer	Eutheria
	ESC_and_NPC	chr5	147874654	147875428	147875200	18.8	chr5	147874857	147875377	C	MER74A	LTR	ERVL	Active_TSS	Poised_Enhancer	Boreotheria
	ESC_and_NPC	chr5	149611138	149611322	149611212	26.33	chr5	149610837	149611329	C	MLT1H	LTR	ERVL-MaLR	Quiescent_low	Heterochromatin	Eutheria
	ESC_and_NPC	chr5	150256005	150256334	150256176	25	chr5	150256136	150256280	C	MIRb	SINE	MIR	Poised_Enhancer	Poised_Enhancer	Mammalia
	ESC_and_NPC	chr5	153780960	153781390	153781209	31.13	chr5	153781198	153781304	C	LTR84a	LTR	ERVL	Poised_Enhancer	Quiescent_low	Eutheria
	ESC_and_NPC	chr5	154107682	154108090	154107869	30.06	chr5	154107820	154107998	+	UCON78	DNA	DNA	Poised_Enhancer	Poised_Enhancer	Eutheria
	ESC_and_NPC	chr5	156800955	156801340	156801134	15.31	chr5	156800744	156801178	C	MER4CL34	LTR	ERV1	Active_Enhancer	Poised_Enhancer	Simiiformes
	ESC_and_NPC	chr5	157568766	157569195	157568944	28.86	chr5	157568894	157568991	C	CR1_Mam	LINE	CR1	Weak_transcription	Genic_Enhancer	Eutheria
	ESC_and_NPC	chr5	157971421	157972035	157971765	26.3	chr5	157971414	157971867	C	MLT1G1	LTR	ERVL-MaLR	Poised_Enhancer	Active_Enhancer	Eutheria
	ESC_and_NPC	chr5	158013325	158013633	158013461	31.47	chr5	158013456	158013603	C	MamTip2b	DNA	hAT-Tip100	Active_Enhancer	Poised_Enhancer	Eutheria
	ESC_and_NPC	chr5	159768331	159768594	159768444	19.06	chr5	159768346	159769182	+	MER21C	LTR	ERVL	Poised_Enhancer	Quiescent_low	Euarchontoglires
	ESC_and_NPC	chr5	160044432	160045435	160044602	13.63	chr5	160044235	160044867	C	MER41B	LTR	ERV1	Active_Enhancer	Weak_transcription	Simiiformes
	ESC_and_NPC	chr5	160044432	160045435	160044745	13.63	chr5	160044235	160044867	C	MER41B	LTR	ERV1	Active_Enhancer	Weak_transcription	Simiiformes
	ESC_and_NPC	chr5	163330793	163330983	163330920	15.4	chr5	163330791	163331135	C	LTR8A	LTR	ERV1	Active_Enhancer	Active_Enhancer	Simiiformes
	ESC_and_NPC	chr5	166618540	166618964	166618710	34.58	chr5	166618559	166618916	+	MamRTE1	LINE	RTE-BovB	Quiescent_low	Active_Enhancer	Theria
	ESC_and_NPC	chr5	167305742	167306151	167305966	36.06	chr5	167305926	167306049	C	L2	LINE	L2	Poised_Enhancer	Poised_Enhancer	Eutheria
	ESC_and_NPC	chr5	167359061	167359258	167359167	28.85	chr5	167358853	167359382	+	L2	LINE	L2	Poised_Enhancer	Poised_Enhancer	Eutheria
	ESC_and_NPC	chr5	171570255	171570523	171570395	14.51	chr5	171569180	171570769	C	L1M4c_5end	LINE	L1	Repeats	Heterochromatin	Euarchontoglires
	ESC_and_NPC	chr5	171739250	171739683	171739496	34.08	chr5	171739341	171739617	C	L2a_3end	LINE	L2	Poised_Enhancer	Poised_Enhancer	Eutheria
	ESC_and_NPC	chr5	171980477	171981065	171980867	20.42	chr5	171980789	171981670	+	MER21C	LTR	ERVL	Active_Enhancer	Repeats	Catarrhini
	ESC_and_NPC	chr5	172008677	172009138	172008927	21.88	chr5	172008796	172008990	C	MLT1H2	LTR	ERVL-MaLR	Active_Enhancer	Quiescent_low	Eutheria
	ESC_and_NPC	chr5	173292104	173292671	173292462	23.49	chr5	173292349	173292536	+	MLT1K	LTR	ERVL-MaLR	Active_Enhancer	Active_Enhancer	Eutheria
	ESC_and_NPC	chr5	173517551	173518114	173517855	21.23	chr5	173517662	173518042	C	L1ME1_3end	LINE	L1	Active_Enhancer	Bivalent_poised_TSS_Enhancer	Eutheria
	ESC_and_NPC	chr5	173963958	173964177	173964036	11.27	chr5	173963717	173964348	+	LTR9D	LTR	ERV1	Poised_Enhancer	Active_Enhancer	Simiiformes
	ESC_and_NPC	chr5	178126623	178126888	178126744	25.16	chr5	178126588	178126907	+	LTR48	LTR	ERV1	Active_Enhancer	Active_Enhancer	Simiiformes
	ESC_and_NPC	chr5	178487940	178488173	178488071	27.21	chr5	178487965	178488113	+	MIRb	SINE	MIR	Poised_Enhancer	Active_Enhancer	Eutheria
	ESC_and_NPC	chr5	179558823	179559095	179558967	23.78	chr5	179558898	179559086	+	L1ME3D_3end	LINE	L1	Active_TSS	Quiescent_low	Eutheria
	ESC_and_NPC	chr5	180091116	180091502	180091367	22.03	chr5	180091179	180091643	C	L1M4b_5end	LINE	L1	Poised_Enhancer	Active_Enhancer	Eutheria
	ESC_and_NPC	chr6	829572	830164	829892	32.29	chr6	829755	830336	+	ERVL-E	LTR	ERVL	Active_Enhancer	Poised_Enhancer	Boreotheria
	ESC_and_NPC	chr6	2734763	2734982	2734870	21.95	chr6	2734818	2734944	C	MER5A1	DNA	hAT-Charlie	Poised_Enhancer	Heterochromatin	Eutheria
	ESC_and_NPC	chr6	2989336	2990216	2989672	25.39	chr6	2989565	2990082	C	LTR73	LTR	ERV1	Active_TSS	Active_TSS	Simiiformes
	ESC_and_NPC	chr6	2989336	2990216	2989914	25.39	chr6	2989565	2990082	C	LTR73	LTR	ERV1	Active_TSS	Active_TSS	Simiiformes
	ESC_and_NPC	chr6	3075340	3075705	3075486	30.06	chr6	3075413	3075995	C	L1MEd_5end	LINE	L1	Active_Enhancer	Quiescent_low	Boreotheria
	ESC_and_NPC	chr6	3165960	3166733	3166203	16.43	chr6	3166113	3166761	+	MER4CL34	LTR	ERV1	Active_Enhancer	Active_Enhancer	Simiiformes
	ESC_and_NPC	chr6	3165960	3166733	3166525	16.43	chr6	3166113	3166761	+	MER4CL34	LTR	ERV1	Active_Enhancer	Active_Enhancer	Simiiformes
	ESC_and_NPC	chr6	5412013	5412362	5412251	23.52	chr6	5412121	5412445	+	LTR16A	LTR	ERVL	Poised_Enhancer	Poised_Enhancer	Eutheria
	ESC_and_NPC	chr6	8562160	8562517	8562319	29.37	chr6	8562096	8562549	C	MLT1J-int	LTR	ERVL-MaLR	Quiescent_low	Poised_Enhancer	Eutheria
	ESC_and_NPC	chr6	10582769	10583044	10582916	33.03	chr6	10582820	10583040	C	MIR	SINE	MIR	Quiescent_low	Active_Enhancer	Eutheria
	ESC_and_NPC	chr6	11556294	11556747	11556497	24.59	chr6	11556182	11557184	C	L1MCc_5end	LINE	L1	Poised_Enhancer	Active_Enhancer	Eutheria
	ESC_and_NPC	chr6	13152923	13153322	13153075	20.39	chr6	13152693	13153220	C	MER74A	LTR	ERVL	Poised_Enhancer	Poised_Enhancer	Boreotheria
	ESC_and_NPC	chr6	13847006	13847201	13847133	20.89	chr6	13846988	13847287	C	MER74A	LTR	ERVL	Active_Enhancer	Active_Enhancer	Catarrhini
	ESC_and_NPC	chr6	14088741	14089281	14089005	31.74	chr6	14088918	14089095	C	MLT1H	LTR	ERVL-MaLR	Poised_Enhancer	Poised_Enhancer	Eutheria
	ESC_and_NPC	chr6	20197313	20197554	20197426	8.95	chr6	20197243	20197862	+	MER4A1_v	LTR	ERV1	Poised_Enhancer	Poised_Enhancer	Catarrhini
	ESC_and_NPC	chr6	21327447	21328127	21327741	29.17	chr6	21327376	21327762	+	L1ME3G_3end	LINE	L1	Active_Enhancer	Poised_Enhancer	Eutheria
	ESC_and_NPC	chr6	22313949	22314110	22314019	14.11	chr6	22313011	22314439	C	MST-int	LTR	ERVL-MaLR	Repeats	Repeats	Simiiformes
	ESC_and_NPC	chr6	23170149	23170384	23170246	25.38	chr6	23170172	23170373	+	L1MCb_5end	LINE	L1	Quiescent_low	Heterochromatin	Eutheria
	ESC_and_NPC	chr6	26123241	26123418	26123329	27.82	chr6	26122929	26123343	C	MER101	LTR	ERV1	Poised_TSS	Active_TSS	Primates
	ESC_and_NPC	chr6	26269091	26269349	26269198	9.39	chr6	26268929	26269343	+	LTR8	LTR	ERV1	Quiescent_low	Active_Enhancer	Simiiformes
	ESC_and_NPC	chr6	27752286	27752658	27752503	18.79	chr6	27752406	27752560	C	LTR41	LTR	ERVL	Poised_TSS	Poised_TSS	Catarrhini
	ESC_and_NPC	chr6	27795915	27796149	27796031	28.66	chr6	27796019	27796176	+	MER20B	DNA	hAT-Charlie	Quiescent_low	Quiescent_low	Eutheria
	ESC_and_NPC	chr6	28335322	28336078	28335878	13.02	chr6	28335120	28335915	+	LTR25	LTR	ERV1	Active_TSS	Active_TSS	Simiiformes
	ESC_and_NPC	chr6	28335322	28336078	28335454	13.02	chr6	28335120	28335915	+	LTR25	LTR	ERV1	Active_TSS	Active_TSS	Simiiformes
	ESC_and_NPC	chr6	35739478	35740493	35740060	22.56	chr6	35739761	35740123	C	MER21C	LTR	ERVL	Active_Enhancer	Active_Enhancer	Boreotheria
	ESC_and_NPC	chr6	35741024	35741401	35741217	29.12	chr6	35741127	35741412	C	L1ME3E_3end	LINE	L1	Active_Enhancer	Poised_Enhancer	Eutheria
	ESC_and_NPC	chr6	35764646	35764834	35764791	15.81	chr6	35764321	35764808	C	LTR9B	LTR	ERV1	Quiescent_low	Flanking_TSS_Enhancer_downstream	Hominoidea
	ESC_and_NPC	chr6	36777382	36778042	36777603	20.61	chr6	36777588	36777730	C	X6b_DNA	DNA	TcMar-Tigger	Poised_Enhancer	Quiescent_low	Theria
	ESC_and_NPC	chr6	36948096	36948299	36948212	25.3	chr6	36948142	36948224	+	L2b_3end	LINE	L2	Poised_Enhancer	Poised_Enhancer	Eutheria
	ESC_and_NPC	chr6	38137612	38138011	38137811	28.63	chr6	38137777	38138028	C	L2	LINE	L2	Poised_Enhancer	Quiescent_low	Eutheria
	ESC_and_NPC	chr6	40183745	40184416	40184083	12.83	chr6	40183901	40184498	C	LTR10B1	LTR	ERV1	Heterochromatin	Repeats	Catarrhini
	ESC_and_NPC	chr6	41278825	41279200	41279009	13.92	chr6	41278830	41279451	+	MER51C	LTR	ERV1	Quiescent_low	Poised_Enhancer	Simiiformes
	ESC_and_NPC	chr6	41965551	41966115	41965838	25.41	chr6	41965767	41965948	C	MamRep605	LTR	LTR	Active_Enhancer	Active_Enhancer	Eutheria
	ESC_and_NPC	chr6	43093461	43094162	43093689	24.79	chr6	43093678	43093919	C	MER51C	LTR	ERV1	Poised_Enhancer	Active_Enhancer	Simiiformes
	ESC_and_NPC	chr6	43093461	43094162	43094014	17.2	chr6	43093704	43094304	C	MER51A	LTR	ERV1	Poised_Enhancer	Poised_Enhancer	Simiiformes
	ESC_and_NPC	chr6	47221402	47221910	47221647	9.58	chr6	47221519	47222114	+	LTR9B	LTR	ERV1	Poised_Enhancer	Heterochromatin	Simiiformes
	ESC_and_NPC	chr6	48110940	48111460	48111238	28.18	chr6	48110975	48111361	+	LTR33	LTR	ERVL	Active_Enhancer	Flanking_TSS_Enhancer_downstream	Eutheria
	ESC_and_NPC	chr6	48110940	48111460	48111033	28.18	chr6	48110975	48111361	+	LTR33	LTR	ERVL	Active_Enhancer	Flanking_TSS_Enhancer_downstream	Boreotheria
	ESC_and_NPC	chr6	50030993	50031285	50031136	18.7	chr6	50030281	50032554	+	L1P4a_5end	LINE	L1	Poised_Enhancer	Poised_Enhancer	Catarrhini
	ESC_and_NPC	chr6	52731440	52732071	52731820	9.98	chr6	52731611	52732157	+	LTR9B	LTR	ERV1	Quiescent_low	Heterochromatin	Simiiformes
	ESC_and_NPC	chr6	55649137	55649655	55649331	17.92	chr6	55649007	55650057	C	L1M1_5end	LINE	L1	Quiescent_low	Heterochromatin	Catarrhini
	ESC_and_NPC	chr6	67134037	67134263	67134152	26.52	chr6	67133917	67134553	C	MER76	LTR	ERVL	Quiescent_low	Poised_Enhancer	Boreotheria
	ESC_and_NPC	chr6	68139187	68139743	68139357	16.47	chr6	68134510	68140135	C	HERVL	LTR	ERVL	Quiescent_low	Poised_Enhancer	Catarrhini
	ESC_and_NPC	chr6	68139187	68139743	68139660	16.47	chr6	68134510	68140135	C	HERVL	LTR	ERVL	Quiescent_low	Poised_Enhancer	Catarrhini
	ESC_and_NPC	chr6	70474569	70475278	70475041	25.04	chr6	70474483	70475072	C	MER77B	LTR	ERVL	Genic_Enhancer	Quiescent_low	Boreotheria
	ESC_and_NPC	chr6	73790637	73790930	73790784	15.95	chr6	73790440	73790916	C	MLT2B1	LTR	ERVL	Quiescent_low	Active_Enhancer	Euarchontoglires
	ESC_and_NPC	chr6	74408405	74408629	74408532	22.45	chr6	74408462	74408561	C	L1MEc_5end	LINE	L1	Quiescent_low	Heterochromatin	Eutheria
	ESC_and_NPC	chr6	75326710	75327205	75326992	27.5	chr6	75326831	75327075	C	L3	LINE	CR1	Active_Enhancer	Active_Enhancer	Eutheria
	ESC_and_NPC	chr6	76684886	76685137	76684991	29.74	chr6	76684905	76685101	+	MLT2F	LTR	ERVL	Poised_Enhancer	Quiescent_low	Eutheria
	ESC_and_NPC	chr6	76877063	76877273	76877187	21.05	chr6	76877107	76877258	C	LTR41B	LTR	ERVL	Quiescent_low	Heterochromatin	Eutheria
	ESC_and_NPC	chr6	77716408	77716637	77716527	37.62	chr6	77716445	77716648	C	L2	LINE	L2	Poised_Enhancer	Bivalent_poised_TSS_Enhancer	Eutheria
	ESC_and_NPC	chr6	81708177	81708890	81708555	13.96	chr6	81708091	81708708	C	MER41B	LTR	ERV1	Poised_Enhancer	Poised_Enhancer	Simiiformes
	ESC_and_NPC	chr6	82001256	82001635	82001415	21.85	chr6	82001156	82001667	+	L1M4c_5end	LINE	L1	Poised_Enhancer	Heterochromatin	Euarchontoglires
	ESC_and_NPC	chr6	82484928	82485639	82485137	20.42	chr6	82485089	82486064	+	MER52-int	LTR	ERV1	Heterochromatin	Bivalent_poised_TSS_Enhancer	Simiiformes
	ESC_and_NPC	chr6	82484928	82485639	82485501	13.53	chr6	82485330	82486142	+	MER61-int	LTR	ERV1	Repeats	Repeats	Simiiformes
	ESC_and_NPC	chr6	83443472	83443790	83443639	18.84	chr6	83443628	83443696	C	L2a_3end	LINE	L2	Quiescent_low	Quiescent_low	Eutheria
	ESC_and_NPC	chr6	85923005	85923296	85923164	26.84	chr6	85923006	85923772	+	LTR41	LTR	ERVL	Quiescent_low	Quiescent_low	Eutheria
	ESC_and_NPC	chr6	86477605	86478159	86477926	10.09	chr6	86476962	86481136	+	HERVS71	LTR	ERV1	Quiescent_low	Poised_Enhancer	Hominidae
	ESC_and_NPC	chr6	86511960	86512274	86512108	22.3	chr6	86511796	86512185	C	MLT2B1	LTR	ERVL	Active_Enhancer	Poised_Enhancer	Haplorhini
	ESC_and_NPC	chr6	87697533	87698864	87698699	26.49	chr6	87698619	87698738	C	MER103C	DNA	hAT-Charlie	Active_Enhancer	Poised_TSS	Eutheria
	ESC_and_NPC	chr6	87697533	87698864	87698416	17.81	chr6	87698259	87698546	C	MER58B	DNA	hAT-Charlie	Active_Enhancer	Weak_transcription	Eutheria
	ESC_and_NPC	chr6	87723213	87723841	87723486	28.94	chr6	87723322	87723524	+	MLT1M	LTR	ERVL-MaLR	Poised_Enhancer	Poised_Enhancer	Eutheria
	ESC_and_NPC	chr6	88565583	88565913	88565739	24.18	chr6	88565658	88565748	C	L2b_3end	LINE	L2	Poised_Enhancer	Poised_Enhancer	Boreotheria
	ESC_and_NPC	chr6	89313206	89313498	89313328	28.74	chr6	89313210	89313479	C	MER103C	DNA	hAT-Charlie	Poised_Enhancer	Quiescent_low	Eutheria
	ESC_and_NPC	chr6	90494026	90494942	90494636	36.92	chr6	90494296	90494735	+	L2c_3end	LINE	L2	Active_Enhancer	Active_Enhancer	Eutheria
	ESC_and_NPC	chr6	100281451	100281753	100281548	10.81	chr6	100281515	100281552	+	AmnL2-1	LINE	L2	Poised_Enhancer	Active_Enhancer	Amniota
	ESC_and_NPC	chr6	109513697	109514023	109513806	15.05	chr6	109513625	109514173	+	LTR26E	LTR	ERV1	Active_Enhancer	Active_Enhancer	Haplorhini
	ESC_and_NPC	chr6	110864844	110865288	110865035	22.2	chr6	110864765	110865393	+	Zaphod	DNA	hAT-Tip100	Active_Enhancer	Active_Enhancer	Eutheria
	ESC_and_NPC	chr6	111478786	111479172	111478974	29.41	chr6	111478894	111479199	+	Tigger19b	DNA	TcMar-Tigger	Quiescent_low	Heterochromatin	Theria
	ESC_and_NPC	chr6	114941109	114941451	114941284	31.94	chr6	114941185	114941332	C	MER91A	DNA	hAT-Tip100	Quiescent_low	Poised_Enhancer	Eutheria
	ESC_and_NPC	chr6	115221165	115221590	115221379	20.18	chr6	115221045	115221574	C	MER67D	LTR	ERV1	Poised_Enhancer	Heterochromatin	Boreotheria
	ESC_and_NPC	chr6	116533629	116534019	116533781	28.38	chr6	116533612	116534096	+	LTR41C	LTR	ERVL	Poised_Enhancer	Poised_Enhancer	Eutheria
	ESC_and_NPC	chr6	121619082	121619243	121619163	17.77	chr6	121618873	121619375	C	MLT2B1	LTR	ERVL	Active_Enhancer	Poised_Enhancer	Euarchontoglires
	ESC_and_NPC	chr6	122947393	122947625	122947508	25.22	chr6	122947046	122947886	+	L1M3d_5end	LINE	L1	Quiescent_low	Heterochromatin	Boreotheria
	ESC_and_NPC	chr6	124612997	124613437	124613226	25.54	chr6	124612912	124613378	+	MamRep605	LTR	LTR	Quiescent_low	Poised_Enhancer	Eutheria
	ESC_and_NPC	chr6	125104346	125105068	125104589	30.84	chr6	125104354	125104694	+	L4_C_Mam	LINE	RTE-X	Poised_Enhancer	Active_Enhancer	Eutheria
	ESC_and_NPC	chr6	127483422	127483997	127483632	22.81	chr6	127483482	127483701	C	Charlie8	DNA	hAT-Charlie	Active_Enhancer	Quiescent_low	Eutheria
	ESC_and_NPC	chr6	130632940	130633283	130633126	31.54	chr6	130632989	130633274	+	L2c_3end	LINE	L2	Poised_Enhancer	Active_Enhancer	Eutheria
	ESC_and_NPC	chr6	131029516	131030194	131029849	25.93	chr6	131029575	131029862	C	Charlie30b	DNA	hAT-Charlie	Poised_Enhancer	Poised_Enhancer	Eutheria
	ESC_and_NPC	chr6	131322129	131322541	131322284	30.73	chr6	131321955	131322406	C	Tigger20a	DNA	TcMar-Tigger	Active_Enhancer	Heterochromatin	Eutheria
	ESC_and_NPC	chr6	133548422	133548959	133548854	35.47	chr6	133548758	133548965	C	L2b_3end	LINE	L2	Poised_Enhancer	Active_Enhancer	Theria
	ESC_and_NPC	chr6	133916634	133917269	133917107	21.22	chr6	133917079	133917187	+	MLT1D	LTR	ERVL-MaLR	Poised_Enhancer	Active_Enhancer	Eutheria
	ESC_and_NPC	chr6	133916634	133917269	133916804	22.22	chr6	133916774	133916898	C	Tigger17c	DNA	TcMar-Tigger	Quiescent_low	Active_Enhancer	Boreotheria
	ESC_and_NPC	chr6	134060450	134060688	134060581	29.01	chr6	134060438	134060944	C	LTR67B	LTR	ERVL	Poised_Enhancer	Active_Enhancer	Eutheria
	ESC_and_NPC	chr6	134074303	134074811	134074526	24.49	chr6	134074398	134074608	+	MamGypLTR1b	LTR	Gypsy	Active_Enhancer	Active_Enhancer	Eutheria
	ESC_and_NPC	chr6	138198463	138198685	138198574	22.43	chr6	138198377	138198608	C	Eutr11	DNA	DNA	Poised_Enhancer	Heterochromatin	Eutheria
	ESC_and_NPC	chr6	138546921	138547103	138547017	30.77	chr6	138546968	138547058	C	MamRTE1	LINE	RTE-BovB	Poised_Enhancer	Flanking_TSS_Enhancer_downstream	Eutheria
	ESC_and_NPC	chr6	138593312	138594211	138594074	20	chr6	138593920	138594103	+	MER103C	DNA	hAT-Charlie	Active_Enhancer	Quiescent_low	Eutheria
	ESC_and_NPC	chr6	138977847	138978104	138978011	20.42	chr6	138977553	138978149	C	L1ME1_3end	LINE	L1	Quiescent_low	Quiescent_low	Eutheria
	ESC_and_NPC	chr6	140003245	140003586	140003429	17.89	chr6	140003263	140003784	+	MLT2B1	LTR	ERVL	Poised_Enhancer	Poised_Enhancer	Eutheria
	ESC_and_NPC	chr6	140436122	140436796	140436603	22.04	chr6	140435869	140436857	C	L1MCb_5end	LINE	L1	Active_Enhancer	Active_Enhancer	Primates
	ESC_and_NPC	chr6	140440152	140440893	140440715	27.22	chr6	140440452	140440816	+	MER126	DNA	DNA	Active_Enhancer	Quiescent_low	Mammalia
	ESC_and_NPC	chr6	141450880	141451041	141450958	15.79	chr6	141450572	141450981	C	Tigger2a	DNA	TcMar-Tigger	Active_Enhancer	Poised_Enhancer	Primates
	ESC_and_NPC	chr6	141829270	141830348	141830102	8.92	chr6	141829959	141830399	+	LTR7C	LTR	ERV1	Active_Enhancer	Active_Enhancer	Hominidae
	ESC_and_NPC	chr6	141829270	141830348	141829694	18.52	chr6	141829543	141829951	C	LOR1-int	LTR	ERV1	Active_Enhancer	Active_Enhancer	Hominidae
	ESC_and_NPC	chr6	144977183	144977488	144977306	9.01	chr6	144975615	144977864	C	L1P2_5end	LINE	L1	Poised_Enhancer	Quiescent_low	Hominoidea
	ESC_and_NPC	chr6	146666902	146667459	146667144	19.12	chr6	146667101	146667239	C	MER34B	LTR	ERV1	Quiescent_low	Quiescent_low	Euarchontoglires
	ESC_and_NPC	chr6	147448197	147448532	147448308	11.64	chr6	147448150	147448762	+	LTR9B	LTR	ERV1	Poised_Enhancer	Quiescent_low	Simiiformes
	ESC_and_NPC	chr6	155148663	155149430	155149086	24.7	chr6	155148982	155149327	C	LTR16	LTR	ERVL	Active_Enhancer	Poised_Enhancer	Eutheria
	ESC_and_NPC	chr6	157831580	157831819	157831702	27.26	chr6	157830767	157831845	C	L1MEd_5end	LINE	L1	Active_Enhancer	Active_Enhancer	Eutheria
	ESC_and_NPC	chr6	159760634	159760905	159760775	31.3	chr6	159760571	159760825	C	L2	LINE	L2	Poised_Enhancer	Active_Enhancer	Boreotheria
	ESC_and_NPC	chr6	160222607	160222768	160222730	29.53	chr6	160222672	160222977	C	MER102c	DNA	hAT-Charlie	Active_Enhancer	Poised_Enhancer	Eutheria
	ESC_and_NPC	chr6	161011669	161012062	161011889	25	chr6	161011868	161011962	C	L2b_3end	LINE	L2	Active_Enhancer	Active_Enhancer	Eutheria
	ESC_and_NPC	chr6	161292220	161292506	161292366	16.69	chr6	161291770	161292489	+	LTR8	LTR	ERV1	Poised_Enhancer	Poised_Enhancer	Catarrhini
	ESC_and_NPC	chr6	162439515	162439708	162439610	19.4	chr6	162439580	162439998	+	Tigger2a	DNA	TcMar-Tigger	Quiescent_low	Heterochromatin	Haplorhini
	ESC_and_NPC	chr6	164344815	164345556	164345038	28.57	chr6	164345025	164345322	C	MER103C	DNA	hAT-Charlie	Active_Enhancer	Active_Enhancer	Eutheria
	ESC_and_NPC	chr6	164478446	164478699	164478580	18.81	chr6	164477629	164478642	C	MER34B-int	LTR	ERV1	Active_Enhancer	Heterochromatin	Euarchontoglires
	ESC_and_NPC	chr6	167163495	167163683	167163565	16.57	chr6	167163415	167164138	+	LTR8A	LTR	ERV1	Active_Enhancer	Poised_Enhancer	Simiiformes
	ESC_and_NPC	chr6	167223636	167224418	167224118	17.65	chr6	167224044	167224424	+	MER4C	LTR	ERV1	Poised_Enhancer	Active_Enhancer	Simiiformes
	ESC_and_NPC	chr6	167228031	167228192	167228154	8.83	chr6	167227675	167231799	+	HUERS-P1	LTR	ERV1	Poised_TSS	Poised_Enhancer	Catarrhini
	ESC_and_NPC	chr6	167238396	167238914	167238574	15.76	chr6	167238062	167238615	+	LTR1C3	LTR	ERV1	Genic_Enhancer	Poised_Enhancer	Simiiformes
	ESC_and_NPC	chr6	167892895	167893061	167893011	33.33	chr6	167892930	167893029	C	L2c_3end	LINE	L2	Genic_Enhancer	Poised_Enhancer	Eutheria
	ESC_and_NPC	chr7	3194485	3195347	3194891	20.62	chr7	3194792	3194959	C	MER74A	LTR	ERVL	Active_Enhancer	Active_Enhancer	Boreotheria
	ESC_and_NPC	chr7	4245827	4246082	4245958	33.34	chr7	4245885	4245972	C	MIRc	SINE	MIR	Poised_Enhancer	Poised_Enhancer	Mammalia
	ESC_and_NPC	chr7	4460602	4461111	4460814	31.38	chr7	4460738	4461261	C	L1M5_orf2	LINE	L1	Heterochromatin	Heterochromatin	Boreotheria
	ESC_and_NPC	chr7	5525291	5525852	5525707	25.4	chr7	5525688	5525752	+	LFSINE_Vert	SINE	tRNA	Strong_transcription	Genic_Enhancer	Boreotheria
	ESC_and_NPC	chr7	7821008	7821447	7821275	17.81	chr7	7821207	7821499	+	MER33	DNA	hAT-Charlie	Active_Enhancer	Active_Enhancer	Eutheria
	ESC_and_NPC	chr7	8362690	8363011	8362854	29.99	chr7	8362822	8362917	C	L2c_3end	LINE	L2	Active_Enhancer	Quiescent_low	Eutheria
	ESC_and_NPC	chr7	9148742	9149018	9148892	21.03	chr7	9148594	9149063	C	MER67D	LTR	ERV1	Active_Enhancer	Heterochromatin	Boreotheria
	ESC_and_NPC	chr7	11185160	11185760	11185526	18.38	chr7	11185172	11185609	C	MER67D	LTR	ERV1	Poised_Enhancer	Repeats	Boreotheria
	ESC_and_NPC	chr7	11276429	11276600	11276504	38.96	chr7	11276273	11276756	C	L2	LINE	L2	Poised_Enhancer	Poised_Enhancer	Eutheria
	ESC_and_NPC	chr7	12557266	12557445	12557360	10.55	chr7	12557233	12557739	C	LTR10D	LTR	ERV1	Heterochromatin	Repeats	Catarrhini
	ESC_and_NPC	chr7	16484685	16485074	16484880	32.61	chr7	16484529	16485041	+	LTR16E2	LTR	ERVL	Poised_Enhancer	Poised_Enhancer	Eutheria
	ESC_and_NPC	chr7	17878703	17878944	17878816	32.94	chr7	17878548	17878903	+	L2	LINE	L2	Quiescent_low	Heterochromatin	Theria
	ESC_and_NPC	chr7	21642141	21643037	21642591	25.51	chr7	21642263	21642816	C	MamGypsy2-I	LTR	Gypsy	Quiescent_low	Poised_Enhancer	Eutheria
	ESC_and_NPC	chr7	22802486	22802888	22802744	11.62	chr7	22802368	22804089	+	MER61-int	LTR	ERV1	Active_Enhancer	Bivalent_poised_TSS_Enhancer	Catarrhini
	ESC_and_NPC	chr7	24123034	24123493	24123296	24.59	chr7	24123286	24123469	+	Tigger20a	DNA	TcMar-Tigger	Quiescent_low	Heterochromatin	Eutheria
	ESC_and_NPC	chr7	24337162	24337583	24337339	27.38	chr7	24337310	24337481	+	UCON78	DNA	DNA	Poised_Enhancer	Quiescent_low	Eutheria
	ESC_and_NPC	chr7	24685690	24686047	24685889	33.4	chr7	24685795	24686318	+	L2	LINE	L2	Weak_transcription	Bivalent_poised_TSS_Enhancer	Eutheria
	ESC_and_NPC	chr7	25732737	25733290	25733111	11.24	chr7	25732580	25733253	C	LTR9B	LTR	ERV1	Active_Enhancer	Quiescent_low	Catarrhini
	ESC_and_NPC	chr7	28870900	28871482	28871261	30.88	chr7	28871238	28871305	C	MER91A	DNA	hAT-Tip100	Quiescent_low	Poised_Enhancer	Eutheria
	ESC_and_NPC	chr7	29977783	29978560	29978436	28.57	chr7	29978182	29978474	+	Charlie8	DNA	hAT-Charlie	Weak_transcription	Poised_Enhancer	Eutheria
	ESC_and_NPC	chr7	33494505	33495699	33494772	29.17	chr7	33494707	33494806	C	L2c_3end	LINE	L2	Poised_Enhancer	Heterochromatin	Eutheria
	ESC_and_NPC	chr7	34655443	34655622	34655521	16.05	chr7	34655263	34655681	C	MLT2B4	LTR	ERVL	Poised_Enhancer	Heterochromatin	Boreotheria
	ESC_and_NPC	chr7	37488096	37488539	37488300	13.77	chr7	37488225	37488617	C	LTR10E	LTR	ERV1	Repeats	Repeats	Catarrhini
	ESC_and_NPC	chr7	37643964	37644416	37644228	25.58	chr7	37644077	37644380	+	MER76	LTR	ERVL	Quiescent_low	Poised_Enhancer	Eutheria
	ESC_and_NPC	chr7	38589898	38590396	38590048	9.79	chr7	38590045	38590786	C	LTR17	LTR	ERV1	Quiescent_low	Heterochromatin	Hominoidea
	ESC_and_NPC	chr7	38781957	38782302	38782129	23.65	chr7	38782005	38782584	C	HAL1M8	LINE	L1	Poised_Enhancer	Poised_Enhancer	Eutheria
	ESC_and_NPC	chr7	41808576	41808884	41808741	29.68	chr7	41808668	41808828	+	MamGypsy2-I	LTR	Gypsy	Active_Enhancer	Heterochromatin	Eutheria
	ESC_and_NPC	chr7	43108256	43108419	43108322	20.91	chr7	43108173	43108734	+	MER74B	LTR	ERVL	Active_Enhancer	Poised_Enhancer	Boreotheria
	ESC_and_NPC	chr7	43915961	43916234	43916101	15.22	chr7	43916021	43916167	+	MER61-int	LTR	ERV1	Heterochromatin	Repeats	Simiiformes
	ESC_and_NPC	chr7	46534652	46535328	46535041	36.17	chr7	46534920	46535270	C	L2b_3end	LINE	L2	Poised_Enhancer	Poised_Enhancer	Eutheria
	ESC_and_NPC	chr7	46707960	46708566	46708248	26.14	chr7	46707787	46708311	C	MER21C	LTR	ERVL	Heterochromatin	Heterochromatin	Boreotheria
	ESC_and_NPC	chr7	47908558	47909190	47908869	23.18	chr7	47908668	47909136	+	MLT1H	LTR	ERVL-MaLR	Poised_Enhancer	Poised_Enhancer	Eutheria
	ESC_and_NPC	chr7	49101015	49101221	49101120	6.11	chr7	49101085	49101493	+	LTR7	LTR	ERV1	Active_Enhancer	Poised_Enhancer	Hominidae
	ESC_and_NPC	chr7	50988525	50988727	50988619	21.84	chr7	50988569	50989393	+	MER21C	LTR	ERVL	Poised_Enhancer	Poised_Enhancer	Boreotheria
	ESC_and_NPC	chr7	51731104	51731457	51731261	28.72	chr7	51731250	51731343	+	MIRb	SINE	MIR	Poised_Enhancer	Poised_Enhancer	Eutheria
	ESC_and_NPC	chr7	52120957	52121204	52121084	41.75	chr7	52121084	52121186	C	MER91A	DNA	hAT-Tip100	Active_Enhancer	Active_Enhancer	Eutheria
	ESC_and_NPC	chr7	52634998	52635416	52635269	26.02	chr7	52634974	52635570	C	MLT1E2	LTR	ERVL-MaLR	Poised_Enhancer	Bivalent_poised_TSS_Enhancer	Boreotheria
	ESC_and_NPC	chr7	53326673	53327098	53326869	17.98	chr7	53326582	53327123	+	LTR49	LTR	ERV1	Active_Enhancer	Active_Enhancer	Haplorhini
	ESC_and_NPC	chr7	54330334	54330889	54330670	20.72	chr7	54329995	54330847	C	MER21C	LTR	ERVL	Quiescent_low	Quiescent_low	Primates
	ESC_and_NPC	chr7	69399488	69399868	69399689	26.74	chr7	69399244	69399741	+	LTR33A	LTR	ERVL	Quiescent_low	Bivalent_poised_TSS_Enhancer	Eutheria
	ESC_and_NPC	chr7	70703766	70704188	70704004	26.1	chr7	70703848	70704077	C	X4b_DNA	DNA	TcMar-Tigger	Genic_Enhancer	Poised_Enhancer	Eutheria
	ESC_and_NPC	chr7	70849853	70850148	70850008	16.6	chr7	70849656	70850127	+	LTR10B2	LTR	ERV1	Repeats	Repeats	Catarrhini
	ESC_and_NPC	chr7	70884492	70884728	70884568	18.34	chr7	70884276	70884838	C	LTR26C	LTR	ERV1	Active_Enhancer	Heterochromatin	Haplorhini
	ESC_and_NPC	chr7	71447715	71448711	71448176	28.17	chr7	71448092	71448665	C	HAL1	LINE	L1	Active_Enhancer	Heterochromatin	Boreotheria
	ESC_and_NPC	chr7	71447715	71448711	71448596	28.17	chr7	71448092	71448665	C	HAL1	LINE	L1	Poised_Enhancer	Heterochromatin	Boreotheria
	ESC_and_NPC	chr7	71465829	71466392	71466077	16.7	chr7	71465631	71466174	C	LTR49	LTR	ERV1	Active_Enhancer	Heterochromatin	Catarrhini
	ESC_and_NPC	chr7	71473044	71473367	71473222	16.53	chr7	71472858	71473747	C	MER4D	LTR	ERV1	Active_Enhancer	Active_Enhancer	Simiiformes
	ESC_and_NPC	chr7	71739425	71740438	71740338	11.22	chr7	71740187	71740642	+	MER57A1	LTR	ERV1	Active_Enhancer	Poised_Enhancer	Simiiformes
	ESC_and_NPC	chr7	71739425	71740438	71739979	28.99	chr7	71739955	71740098	C	LTR81AB	LTR	Gypsy	Active_Enhancer	Poised_Enhancer	Eutheria
	ESC_and_NPC	chr7	75601607	75601885	75601741	18.4	chr7	75601647	75601820	+	MER58B	DNA	hAT-Charlie	Poised_Enhancer	Weak_transcription	Catarrhini
	ESC_and_NPC	chr7	77684088	77684328	77684206	30.99	chr7	77684077	77684593	+	L2c_3end	LINE	L2	Genic_Enhancer	Genic_Enhancer	Eutheria
	ESC_and_NPC	chr7	78606997	78607279	78607126	31.37	chr7	78607122	78607403	+	MLT1N2	LTR	ERVL-MaLR	Active_Enhancer	Heterochromatin	Eutheria
	ESC_and_NPC	chr7	80182618	80183308	80182848	14.41	chr7	80182605	80183284	C	MER67C	LTR	ERV1	Active_Enhancer	Poised_Enhancer	Boreotheria
	ESC_and_NPC	chr7	80182618	80183308	80183110	14.41	chr7	80182605	80183284	C	MER67C	LTR	ERV1	Active_Enhancer	Quiescent_low	Boreotheria
	ESC_and_NPC	chr7	81672726	81673275	81673012	17.24	chr7	81672992	81673434	+	MSTA1	LTR	ERVL-MaLR	Active_Enhancer	Active_Enhancer	Primates
	ESC_and_NPC	chr7	84277029	84278471	84277131	36.15	chr7	84277010	84277140	+	MIR3	SINE	MIR	Active_Enhancer	Quiescent_low	Eutheria
	ESC_and_NPC	chr7	84277029	84278471	84278180	17.13	chr7	84277730	84278484	C	MST-int	LTR	ERVL-MaLR	Poised_Enhancer	Active_Enhancer	Catarrhini
	ESC_and_NPC	chr7	84277029	84278471	84277848	17.13	chr7	84277730	84278484	C	MST-int	LTR	ERVL-MaLR	Poised_Enhancer	Active_Enhancer	Catarrhini
	ESC_and_NPC	chr7	85396751	85396926	85396832	16.8	chr7	85396502	85397407	C	MER4D	LTR	ERV1	Poised_Enhancer	Heterochromatin	Hominoidea
	ESC_and_NPC	chr7	86972259	86972453	86972352	14.81	chr7	86971911	86972477	+	MER101B	LTR	ERV1	Poised_Enhancer	Active_Enhancer	Haplorhini
	ESC_and_NPC	chr7	87128940	87129928	87129568	24.32	chr7	87129441	87129710	C	MamRep605	LTR	LTR	Active_Enhancer	Active_Enhancer	Eutheria
	ESC_and_NPC	chr7	87810184	87810372	87810289	13.3	chr7	87810162	87810552	C	MER57D	LTR	ERV1	Active_Enhancer	Quiescent_low	Euarchontoglires
	ESC_and_NPC	chr7	91368276	91368736	91368485	20.81	chr7	91368314	91369139	C	L1ME1_3end	LINE	L1	Poised_Enhancer	Poised_Enhancer	Eutheria
	ESC_and_NPC	chr7	92685720	92686036	92685895	17.66	chr7	92685590	92686073	+	LTR54	LTR	ERV1	Poised_Enhancer	Poised_Enhancer	Primates
	ESC_and_NPC	chr7	93475749	93476158	93476016	26.92	chr7	93476002	93476080	C	MER5B	DNA	hAT-Charlie	Active_Enhancer	Active_Enhancer	Boreotheria
	ESC_and_NPC	chr7	93816690	93817926	93816896	24.3	chr7	93816596	93817278	C	LTR52-int	LTR	ERVL	Quiescent_low	Active_Enhancer	Boreotheria
	ESC_and_NPC	chr7	93816690	93817926	93817216	24.3	chr7	93816596	93817278	C	LTR52-int	LTR	ERVL	Quiescent_low	Active_Enhancer	Boreotheria
	ESC_and_NPC	chr7	98131534	98132277	98132085	25	chr7	98131885	98132256	+	L1MC5_3end	LINE	L1	Poised_Enhancer	Poised_Enhancer	Eutheria
	ESC_and_NPC	chr7	98854157	98854384	98854262	31.96	chr7	98854203	98854326	C	L2c_3end	LINE	L2	Quiescent_low	Active_Enhancer	Euarchonta
	ESC_and_NPC	chr7	100082602	100083008	100082707	10.64	chr7	100082616	100083179	+	LTR43	LTR	ERV1	Poised_TSS	Poised_TSS	Simiiformes
	ESC_and_NPC	chr7	100370458	100370619	100370514	25.11	chr7	100370259	100370598	C	MER74A	LTR	ERVL	Genic_Enhancer	Active_Enhancer	Simiiformes
	ESC_and_NPC	chr7	105799005	105799329	105799168	29.08	chr7	105798684	105800032	+	MamGypsy2-I	LTR	Gypsy	Poised_Enhancer	Poised_Enhancer	Eutheria
	ESC_and_NPC	chr7	107067826	107068498	107068000	29.46	chr7	107067459	107068152	C	MER20B	DNA	hAT-Charlie	Active_Enhancer	Poised_Enhancer	Eutheria
	ESC_and_NPC	chr7	110857166	110857488	110857318	35	chr7	110856809	110857472	+	L4_B_Mam	LINE	RTE-X	Active_Enhancer	Quiescent_low	Eutheria
	ESC_and_NPC	chr7	111413704	111414041	111413874	26.59	chr7	111413701	111414054	+	LTR41C	LTR	ERVL	Poised_Enhancer	Bivalent_poised_TSS_Enhancer	Boreotheria
	ESC_and_NPC	chr7	114317478	114317784	114317619	27.99	chr7	114317490	114317944	+	L2	LINE	L2	Poised_Enhancer	Heterochromatin	Boreotheria
	ESC_and_NPC	chr7	115526305	115526712	115526521	28.76	chr7	115526402	115526627	+	Eulor8	DNA	TcMar	Poised_Enhancer	Poised_Enhancer	Amniota
	ESC_and_NPC	chr7	116905168	116905446	116905316	30.63	chr7	116905284	116905447	+	L2	LINE	L2	Genic_Enhancer	Weak_transcription	Eutheria
	ESC_and_NPC	chr7	117597670	117598120	117597976	30.72	chr7	117597942	117598248	C	MER102b	DNA	hAT-Charlie	Quiescent_low	Heterochromatin	Eutheria
	ESC_and_NPC	chr7	117653180	117653839	117653515	16.32	chr7	117653300	117653654	C	MLT1A0	LTR	ERVL-MaLR	Poised_Enhancer	Poised_Enhancer	Euarchontoglires
	ESC_and_NPC	chr7	119595041	119595206	119595154	21.8	chr7	119594889	119595312	C	MSTB	LTR	ERVL-MaLR	Poised_Enhancer	Poised_Enhancer	Catarrhini
	ESC_and_NPC	chr7	120014930	120015318	120015151	29.16	chr7	120014991	120015594	C	L1MCb_5end	LINE	L1	Poised_Enhancer	Poised_Enhancer	Eutheria
	ESC_and_NPC	chr7	121511080	121511558	121511387	23.3	chr7	121510992	121511440	C	LTR10B	LTR	ERV1	Heterochromatin	Bivalent_poised_TSS_Enhancer	Catarrhini
	ESC_and_NPC	chr7	121513093	121513455	121513294	30.34	chr7	121513008	121513300	C	L2a_3end	LINE	L2	Heterochromatin	Heterochromatin	Eutheria
	ESC_and_NPC	chr7	123439999	123440711	123440320	26.99	chr7	123440064	123440390	C	ERVL-E	LTR	ERVL	Active_Enhancer	Active_Enhancer	Eutheria
	ESC_and_NPC	chr7	124810513	124810989	124810809	17.29	chr7	124810577	124810813	+	LTR54	LTR	ERV1	Active_Enhancer	Quiescent_low	Haplorhini
	ESC_and_NPC	chr7	125847733	125847942	125847831	15.92	chr7	125847207	125848624	+	MST-int	LTR	ERVL-MaLR	Repeats	Repeats	Simiiformes
	ESC_and_NPC	chr7	129684777	129685034	129684925	28.94	chr7	129684843	129685237	C	EUTREP8	LTR	LTR	Quiescent_low	Genic_Enhancer	Eutheria
	ESC_and_NPC	chr7	130256906	130257108	130257001	18.33	chr7	130256755	130257630	+	MER61-int	LTR	ERV1	Repeats	Heterochromatin	Catarrhini
	ESC_and_NPC	chr7	130440877	130442003	130441722	34.04	chr7	130441636	130441729	C	L2d2_3end	LINE	L2	Active_Enhancer	Active_Enhancer	Eutheria
	ESC_and_NPC	chr7	132108599	132108965	132108771	29.92	chr7	132108367	132108846	+	LTR33	LTR	ERVL	Poised_Enhancer	Active_Enhancer	Eutheria
	ESC_and_NPC	chr7	136086688	136087048	136086846	29.24	chr7	136086780	136087002	C	MLT1K	LTR	ERVL-MaLR	Poised_Enhancer	Active_Enhancer	Boreotheria
	ESC_and_NPC	chr7	138207456	138207932	138207662	10.55	chr7	138207561	138208249	C	LTR8	LTR	ERV1	Active_Enhancer	Active_Enhancer	Catarrhini
	ESC_and_NPC	chr7	140003897	140004187	140004073	33.7	chr7	140003961	140004152	C	MLT1O	LTR	ERVL-MaLR	Quiescent_low	Heterochromatin	Eutheria
	ESC_and_NPC	chr7	148501718	148502134	148501990	9.34	chr7	148501541	148502111	C	LTR9B	LTR	ERV1	Active_Enhancer	Quiescent_low	Simiiformes
	ESC_and_NPC	chr7	148607183	148607395	148607311	12.41	chr7	148606964	148607460	C	MER34B	LTR	ERV1	Poised_Enhancer	Poised_Enhancer	Euarchontoglires
	ESC_and_NPC	chr7	149145363	149145593	149145487	11.21	chr7	149145290	149145884	+	LTR26D	LTR	ERV1	Active_Enhancer	Quiescent_low	Simiiformes
	ESC_and_NPC	chr7	149569359	149569836	149569653	19.37	chr7	149569356	149569814	+	HERVIP10FH	LTR	ERV1	Repeats	Bivalent_poised_TSS_Enhancer	Catarrhini
	ESC_and_NPC	chr7	151992485	151992732	151992594	20.51	chr7	151992301	151992747	C	MLT1C2	LTR	ERVL-MaLR	Poised_Enhancer	Poised_Enhancer	Boreotheria
	ESC_and_NPC	chr7	152733393	152733908	152733504	13.55	chr7	152733373	152733982	C	LTR10E	LTR	ERV1	Repeats	Repeats	Hominoidea
	ESC_and_NPC	chr7	152733393	152733908	152733712	13.55	chr7	152733373	152733982	C	LTR10E	LTR	ERV1	Repeats	Heterochromatin	Catarrhini
	ESC_and_NPC	chr7	153431006	153431316	153431132	13.2	chr7	153431087	153431427	+	LTR9B	LTR	ERV1	Heterochromatin	Heterochromatin	Simiiformes
	ESC_and_NPC	chr7	155483156	155483740	155483467	31.21	chr7	155483305	155483469	C	MamTip2b	DNA	hAT-Tip100	Poised_Enhancer	Poised_Enhancer	Eutheria
	ESC_and_NPC	chr8	2885304	2886260	2886068	35.6	chr8	2885913	2886103	+	MIRb	SINE	MIR	Active_Enhancer	Poised_Enhancer	Eutheria
	ESC_and_NPC	chr8	4543774	4543984	4543867	18.77	chr8	4542987	4544022	C	L1MC2_3end	LINE	L1	Quiescent_low	Heterochromatin	Boreotheria
	ESC_and_NPC	chr8	5166094	5166516	5166246	14.78	chr8	5165961	5166325	C	MER4CL34	LTR	ERV1	Active_Enhancer	Heterochromatin	Simiiformes
	ESC_and_NPC	chr8	6331685	6331964	6331822	25.61	chr8	6331819	6332167	+	MER21C	LTR	ERVL	Poised_Enhancer	Poised_Enhancer	Eutheria
	ESC_and_NPC	chr8	8665363	8666074	8665823	23.93	chr8	8665712	8665972	+	Kanga1c	DNA	TcMar-Tc2	Poised_Enhancer	Poised_Enhancer	Eutheria
	ESC_and_NPC	chr8	9057977	9058391	9058119	27.99	chr8	9057883	9058294	C	L2	LINE	L2	Active_Enhancer	Active_Enhancer	Eutheria
	ESC_and_NPC	chr8	9160831	9161049	9160942	25.68	chr8	9160214	9160971	+	L1M6_5end	LINE	L1	Poised_Enhancer	Quiescent_low	Eutheria
	ESC_and_NPC	chr8	9835882	9836046	9835962	29.98	chr8	9835883	9836196	+	L1MEd_5end	LINE	L1	Heterochromatin	Repeats	Eutheria
	ESC_and_NPC	chr8	10411033	10411406	10411281	34.1	chr8	10411192	10411370	+	Penelope1_Vert	LINE	Penelope	Poised_Enhancer	Active_Enhancer	Eutheria
	ESC_and_NPC	chr8	12976614	12977410	12976919	28.09	chr8	12976615	12977009	C	LTR33	LTR	ERVL	Poised_Enhancer	Flanking_TSS_Enhancer_downstream	Eutheria
	ESC_and_NPC	chr8	12976614	12977410	12977139	32.5	chr8	12977042	12977332	C	ERVL-E	LTR	ERVL	Poised_Enhancer	Poised_Enhancer	Eutheria
	ESC_and_NPC	chr8	16284247	16284697	16284461	17.85	chr8	16284031	16284656	+	MER4CL34	LTR	ERV1	Active_Enhancer	Heterochromatin	Simiiformes
	ESC_and_NPC	chr8	16477546	16477723	16477638	31.66	chr8	16477615	16478025	C	L1M3c_5end	LINE	L1	Poised_Enhancer	Poised_Enhancer	Boreotheria
	ESC_and_NPC	chr8	17168086	17168334	17168238	33.48	chr8	17168118	17168357	+	Tigger12c	DNA	TcMar-Tigger	Active_Enhancer	Active_Enhancer	Eutheria
	ESC_and_NPC	chr8	18197412	18197732	18197535	19.4	chr8	18197394	18197596	+	MER20	DNA	hAT-Charlie	Quiescent_low	Poised_Enhancer	Eutheria
	ESC_and_NPC	chr8	18973879	18975413	18974339	29.32	chr8	18974146	18974345	C	MIRc	SINE	MIR	Active_Enhancer	Active_Enhancer	Eutheria
	ESC_and_NPC	chr8	23979220	23979957	23979498	31.38	chr8	23979344	23979546	+	AmnSINE1	SINE	5S-Deu-L2	Active_Enhancer	Poised_Enhancer	Mammalia
	ESC_and_NPC	chr8	24106439	24106786	24106651	31.9	chr8	24106466	24107181	C	L2	LINE	L2	Poised_Enhancer	Poised_Enhancer	Boreotheria
	ESC_and_NPC	chr8	25098290	25098915	25098479	29.58	chr8	25098234	25098545	C	MLT1J2	LTR	ERVL-MaLR	Poised_Enhancer	Active_Enhancer	Eutheria
	ESC_and_NPC	chr8	32927823	32928301	32927980	33.55	chr8	32927780	32928214	+	LTR33	LTR	ERVL	Quiescent_low	Quiescent_low	Eutheria
	ESC_and_NPC	chr8	36923133	36923771	36923247	32.7	chr8	36923194	36923511	C	L2a_3end	LINE	L2	Heterochromatin	Repeats	Eutheria
	ESC_and_NPC	chr8	38548091	38548339	38548221	25.02	chr8	38547685	38548303	C	HAL1	LINE	L1	Quiescent_low	Heterochromatin	Simiiformes
	ESC_and_NPC	chr8	38739719	38740161	38739956	26.69	chr8	38739775	38740132	C	ERV3-16A3_LTR	LTR	ERVL	Poised_Enhancer	Heterochromatin	Eutheria
	ESC_and_NPC	chr8	41076239	41076789	41076450	14.72	chr8	41076196	41076708	+	MER72	LTR	ERV1	Active_Enhancer	Bivalent_poised_TSS_Enhancer	Simiiformes
	ESC_and_NPC	chr8	42123620	42124166	42123944	23.55	chr8	42123668	42124028	C	MER21C	LTR	ERVL	Active_Enhancer	Active_Enhancer	Euarchontoglires
	ESC_and_NPC	chr8	49798688	49798987	49798830	27.23	chr8	49798683	49799102	+	LTR37A	LTR	ERV1	Active_Enhancer	Heterochromatin	Eutheria
	ESC_and_NPC	chr8	51554221	51554567	51554391	23.68	chr8	51554145	51555038	C	MLT-int	LTR	ERVL-MaLR	Poised_Enhancer	Poised_Enhancer	Haplorhini
	ESC_and_NPC	chr8	52589900	52590126	52590010	32.38	chr8	52589991	52590251	C	L1MEf_5end	LINE	L1	Poised_Enhancer	Quiescent_low	Haplorhini
	ESC_and_NPC	chr8	52599779	52600041	52599895	13.85	chr8	52599733	52599941	+	MER61-int	LTR	ERV1	Repeats	Active_Enhancer	Simiiformes
	ESC_and_NPC	chr8	52971848	52972121	52971939	17.28	chr8	52971618	52971941	C	L1MB5_3end	LINE	L1	Poised_Enhancer	Poised_Enhancer	Boreotheria
	ESC_and_NPC	chr8	53223865	53224026	53223941	19.7	chr8	53223780	53224352	+	LTR36	LTR	ERV1	Poised_Enhancer	Quiescent_low	Simiiformes
	ESC_and_NPC	chr8	53422217	53422489	53422324	19.45	chr8	53422250	53422637	+	MER34C	LTR	ERV1	Poised_Enhancer	Poised_Enhancer	Euarchontoglires
	ESC_and_NPC	chr8	57920506	57920823	57920703	26.72	chr8	57920660	57920795	+	L1MCc_5end	LINE	L1	Quiescent_low	Active_Enhancer	Eutheria
	ESC_and_NPC	chr8	58548853	58549294	58549103	25.6	chr8	58549034	58549216	C	MER21C	LTR	ERVL	Quiescent_low	Heterochromatin	Boreotheria
	ESC_and_NPC	chr8	58645434	58645761	58645601	22.19	chr8	58645492	58645758	+	HAL1	LINE	L1	Quiescent_low	Active_Enhancer	Eutheria
	ESC_and_NPC	chr8	61012768	61013086	61012877	26.55	chr8	61012775	61013004	C	MamRep605b	LTR	LTR	Poised_Enhancer	Poised_Enhancer	Eutheria
	ESC_and_NPC	chr8	61823081	61824221	61823778	21.98	chr8	61822897	61824222	C	ERVL-B4	LTR	ERVL	Active_Enhancer	Active_Enhancer	Euarchontoglires
	ESC_and_NPC	chr8	61839458	61840367	61839726	14.86	chr8	61839704	61839851	C	L1MC1_3end	LINE	L1	Active_Enhancer	Active_Enhancer	Primates
	ESC_and_NPC	chr8	61839458	61840367	61840148	21.66	chr8	61839858	61840276	C	L1MCb_5end	LINE	L1	Active_Enhancer	Active_Enhancer	Haplorhini
	ESC_and_NPC	chr8	65825935	65826258	65826098	30.82	chr8	65825761	65826186	C	L2a_3end	LINE	L2	Quiescent_low	Poised_Enhancer	Eutheria
	ESC_and_NPC	chr8	67144021	67144269	67144138	20.91	chr8	67143191	67144439	C	L1M5_orf2	LINE	L1	Poised_Enhancer	Weak_transcription	Boreotheria
	ESC_and_NPC	chr8	67955255	67955687	67955449	28.26	chr8	67955448	67955748	+	L2c_3end	LINE	L2	Poised_Enhancer	Active_Enhancer	Eutheria
	ESC_and_NPC	chr8	67956618	67957896	67956963	27.62	chr8	67956867	67957080	+	MIRb	SINE	MIR	Active_Enhancer	Active_Enhancer	Eutheria
	ESC_and_NPC	chr8	67963986	67964314	67964175	26.25	chr8	67964142	67964412	C	MLT1J	LTR	ERVL-MaLR	Active_Enhancer	Poised_Enhancer	Eutheria
	ESC_and_NPC	chr8	69004732	69005203	69004936	21.05	chr8	69004892	69004967	+	MamTip2	DNA	hAT-Tip100	Active_Enhancer	Heterochromatin	Eutheria
	ESC_and_NPC	chr8	70074854	70075161	70074991	36.1	chr8	70074931	70075330	C	L2b_3end	LINE	L2	Poised_Enhancer	Poised_Enhancer	Boreotheria
	ESC_and_NPC	chr8	71716207	71716541	71716388	17.73	chr8	71716082	71716670	C	LTR9C	LTR	ERV1	Active_Enhancer	Active_Enhancer	Simiiformes
	ESC_and_NPC	chr8	72677162	72677527	72677340	16.35	chr8	72676896	72677346	+	MLT1C	LTR	ERVL-MaLR	Quiescent_low	Poised_Enhancer	Eutheria
	ESC_and_NPC	chr8	73605837	73606066	73605953	21.22	chr8	73605919	73606455	+	L1M5_orf2	LINE	L1	Poised_Enhancer	Heterochromatin	Boreotheria
	ESC_and_NPC	chr8	73798866	73799043	73798940	33.06	chr8	73798733	73798984	+	L4_A_Mam	LINE	RTE-X	Weak_transcription	Weak_transcription	Eutheria
	ESC_and_NPC	chr8	74741748	74742007	74741878	19.36	chr8	74740933	74742094	C	Tigger17c	DNA	TcMar-Tigger	Active_Enhancer	Active_Enhancer	Boreotheria
	ESC_and_NPC	chr8	79119065	79119471	79119232	32.43	chr8	79119113	79119316	C	L2c_3end	LINE	L2	Repeats	Repeats	Eutheria
	ESC_and_NPC	chr8	79120149	79120356	79120265	10.72	chr8	79119757	79120314	+	LTR10B1	LTR	ERV1	Heterochromatin	Repeats	Catarrhini
	ESC_and_NPC	chr8	79122773	79123706	79123176	17.57	chr8	79122575	79124097	+	HERVIP10B3	LTR	ERV1	Repeats	Bivalent_poised_TSS_Enhancer	Catarrhini
	ESC_and_NPC	chr8	79124350	79124708	79124537	11.85	chr8	79124098	79124652	+	LTR10B1	LTR	ERV1	Repeats	Bivalent_poised_TSS_Enhancer	Catarrhini
	ESC_and_NPC	chr8	79136996	79137254	79137133	20.85	chr8	79136962	79137278	+	MLT2B1	LTR	ERVL	Poised_Enhancer	Heterochromatin	Eutheria
	ESC_and_NPC	chr8	80563496	80563767	80563611	16.99	chr8	80563145	80563671	C	L1M4_orf2	LINE	L1	Poised_Enhancer	Quiescent_low	Eutheria
	ESC_and_NPC	chr8	81633637	81633918	81633801	31.21	chr8	81633103	81633808	C	MamGypLTR3a	LTR	Gypsy	Poised_Enhancer	Quiescent_low	Eutheria
	ESC_and_NPC	chr8	85921401	85921769	85921614	14.08	chr8	85921484	85921920	+	MSTB1	LTR	ERVL-MaLR	Poised_Enhancer	Active_Enhancer	Simiiformes
	ESC_and_NPC	chr8	86391653	86392034	86391856	19.62	chr8	86391531	86392133	C	MER67B	LTR	ERV1	Poised_Enhancer	Active_Enhancer	Boreotheria
	ESC_and_NPC	chr8	87832459	87832655	87832598	17.95	chr8	87832452	87832958	+	MER67D	LTR	ERV1	Active_Enhancer	Quiescent_low	Boreotheria
	ESC_and_NPC	chr8	88883458	88883688	88883581	29.2	chr8	88883239	88884053	C	L1ME3A_3end	LINE	L1	Active_Enhancer	Heterochromatin	Eutheria
	ESC_and_NPC	chr8	88883730	88883904	88883889	29.2	chr8	88883239	88884053	C	L1ME3A_3end	LINE	L1	Active_Enhancer	Heterochromatin	Eutheria
	ESC_and_NPC	chr8	93216762	93217064	93216907	10.83	chr8	93216301	93217062	C	MER4D1	LTR	ERV1	Active_Enhancer	Heterochromatin	Simiiformes
	ESC_and_NPC	chr8	98005701	98005873	98005779	32.88	chr8	98005682	98005905	C	MIR	SINE	MIR	Active_Enhancer	Poised_Enhancer	Eutheria
	ESC_and_NPC	chr8	99391921	99392153	99392078	26.05	chr8	99391710	99392168	C	LTR40a	LTR	ERVL	Quiescent_low	Heterochromatin	Eutheria
	ESC_and_NPC	chr8	100336142	100336463	100336317	25.42	chr8	100336301	100336359	C	MER102b	DNA	hAT-Charlie	Poised_Enhancer	Poised_Enhancer	Eutheria
	ESC_and_NPC	chr8	100465692	100465981	100465879	23.26	chr8	100465830	100465917	+	MamTip2	DNA	hAT-Tip100	Poised_Enhancer	Poised_Enhancer	Eutheria
	ESC_and_NPC	chr8	102403794	102404081	102403946	20.92	chr8	102403788	102404147	+	L1ME1_3end	LINE	L1	Weak_transcription	Poised_Enhancer	Eutheria
	ESC_and_NPC	chr8	102809010	102809374	102809168	18.28	chr8	102809090	102809185	+	L3b_3end	LINE	CR1	Poised_Enhancer	Poised_Enhancer	Eutheria
	ESC_and_NPC	chr8	103623998	103624406	103624229	20.23	chr8	103624099	103624530	+	MLT2B1	LTR	ERVL	Poised_Enhancer	Bivalent_poised_TSS_Enhancer	Euarchontoglires
	ESC_and_NPC	chr8	104506398	104506878	104506677	27.23	chr8	104506331	104506743	C	L1MEi_5end	LINE	L1	Poised_Enhancer	Genic_Enhancer	Eutheria
	ESC_and_NPC	chr8	111679737	111679997	111679887	20.88	chr8	111679791	111680110	C	MER67D	LTR	ERV1	Poised_Enhancer	Quiescent_low	Primates
	ESC_and_NPC	chr8	112267615	112268129	112267811	36.44	chr8	112267681	112267900	+	MamRTE1	LINE	RTE-BovB	Poised_Enhancer	Quiescent_low	Theria
	ESC_and_NPC	chr8	112673346	112674587	112674383	32.3	chr8	112673886	112674879	C	LTR78B	LTR	ERV1	Poised_Enhancer	Active_Enhancer	Eutheria
	ESC_and_NPC	chr8	117369927	117370366	117370192	21.16	chr8	117369774	117370262	C	L1MB5_3end	LINE	L1	Active_Enhancer	Heterochromatin	Boreotheria
	ESC_and_NPC	chr8	121155477	121155728	121155640	12.5	chr8	121155588	121155962	+	MER4B	LTR	ERV1	Active_Enhancer	Active_Enhancer	Simiiformes
	ESC_and_NPC	chr8	122378806	122379387	122379020	15.64	chr8	122378943	122379416	+	MER67D	LTR	ERV1	Poised_Enhancer	Quiescent_low	Boreotheria
	ESC_and_NPC	chr8	123994880	123995415	123995153	29.87	chr8	123993595	123995241	C	L1PBa_5end	LINE	L1	Quiescent_low	Active_Enhancer	Hominoidea
	ESC_and_NPC	chr8	124526003	124526204	124526090	20.83	chr8	124525901	124526299	+	LTR56	LTR	ERV1	Quiescent_low	Weak_transcription	Primates
	ESC_and_NPC	chr8	126448707	126448997	126448850	27.14	chr8	126448827	126448958	+	MIR	SINE	MIR	Active_Enhancer	Poised_Enhancer	Eutheria
	ESC_and_NPC	chr8	126466136	126466316	126466252	26.69	chr8	126466168	126466780	+	MER21C	LTR	ERVL	Quiescent_low	Quiescent_low	Boreotheria
	ESC_and_NPC	chr8	126896458	126896747	126896573	32.68	chr8	126896393	126896889	+	L2a_3end	LINE	L2	Active_Enhancer	Heterochromatin	Eutheria
	ESC_and_NPC	chr8	127043496	127043997	127043839	31.89	chr8	127043767	127043976	+	MIR	SINE	MIR	Quiescent_low	Poised_Enhancer	Eutheria
	ESC_and_NPC	chr8	127809735	127810777	127810373	34.78	chr8	127810343	127810411	+	L2	LINE	L2	Active_Enhancer	Active_Enhancer	Eutheria
	ESC_and_NPC	chr8	129515167	129515381	129515289	17.36	chr8	129514950	129515489	+	LTR49	LTR	ERV1	Active_Enhancer	Active_Enhancer	Haplorhini
	ESC_and_NPC	chr8	130503841	130504145	130503962	27.87	chr8	130503775	130504313	C	HUERS-P1	LTR	ERV1	Poised_Enhancer	Poised_Enhancer	Simiiformes
	ESC_and_NPC	chr8	133144903	133145188	133145031	25.3	chr8	133144955	133145569	+	MLT1E2	LTR	ERVL-MaLR	Quiescent_low	Poised_Enhancer	Eutheria
	ESC_and_NPC	chr8	135519097	135519410	135519251	25.17	chr8	135519202	135519515	C	MER21C	LTR	ERVL	Quiescent_low	Poised_Enhancer	Boreotheria
	ESC_and_NPC	chr8	139030595	139030786	139030692	27.04	chr8	139029949	139030849	C	L1ME3A_3end	LINE	L1	Poised_Enhancer	Heterochromatin	Boreotheria
	ESC_and_NPC	chr8	140773637	140774335	140774167	19.04	chr8	140774147	140774531	+	LTR49-int	LTR	ERV1	Active_Enhancer	Genic_Enhancer	Catarrhini
	ESC_and_NPC	chr8	140773637	140774335	140773839	14.58	chr8	140773803	140774008	C	LTR23	LTR	ERV1	Active_Enhancer	Active_Enhancer	Simiiformes
	ESC_and_NPC	chr8	144762220	144762649	144762387	24.88	chr8	144762132	144762403	C	MER41B	LTR	ERV1	Quiescent_low	Active_Enhancer	Simiiformes
	ESC_and_NPC	chr9	331319	331533	331432	27.66	chr9	331252	331453	+	LTR91	LTR	LTR	Poised_Enhancer	Poised_Enhancer	Eutheria
	ESC_and_NPC	chr9	444504	444947	444735	26.74	chr9	444366	444805	C	MER21C	LTR	ERVL	Quiescent_low	Heterochromatin	Boreotheria
	ESC_and_NPC	chr9	3478554	3479217	3478888	24.02	chr9	3477238	3479318	C	L1M4_5end	LINE	L1	Poised_Enhancer	Genic_Enhancer	Eutheria
	ESC_and_NPC	chr9	8491996	8492287	8492171	33.06	chr9	8492103	8492231	+	X12_DNA	DNA	TcMar-Tigger	Quiescent_low	Weak_transcription	Eutheria
	ESC_and_NPC	chr9	8825600	8825897	8825795	10.98	chr9	8825585	8826094	C	MER41A	LTR	ERV1	Quiescent_low	Heterochromatin	Simiiformes
	ESC_and_NPC	chr9	10008251	10008469	10008366	26.81	chr9	10008095	10008783	+	MER72	LTR	ERV1	Active_Enhancer	Active_Enhancer	Simiiformes
	ESC_and_NPC	chr9	14542066	14542419	14542174	32.78	chr9	14542153	14542274	+	MIRc	SINE	MIR	Active_Enhancer	Poised_Enhancer	Eutheria
	ESC_and_NPC	chr9	18379313	18379556	18379440	16.93	chr9	18379128	18379574	+	LTR54B	LTR	ERV1	Poised_Enhancer	Poised_Enhancer	Primates
	ESC_and_NPC	chr9	19799848	19800084	19799963	18.61	chr9	19799829	19800148	C	MLT1C2	LTR	ERVL-MaLR	Active_Enhancer	Active_Enhancer	Boreotheria
	ESC_and_NPC	chr9	21751864	21752495	21752315	19.88	chr9	21751905	21752475	C	MER67D	LTR	ERV1	Poised_Enhancer	Heterochromatin	Boreotheria
	ESC_and_NPC	chr9	21751864	21752495	21752044	19.88	chr9	21751905	21752475	C	MER67D	LTR	ERV1	Poised_Enhancer	Bivalent_poised_TSS_Enhancer	Boreotheria
	ESC_and_NPC	chr9	22863842	22864005	22863923	26.87	chr9	22863512	22864701	C	MLT-int	LTR	ERVL-MaLR	Heterochromatin	Poised_Enhancer	Haplorhini
	ESC_and_NPC	chr9	25204899	25205141	25205022	31.51	chr9	25204968	25205207	C	L1ME5_3end	LINE	L1	Poised_Enhancer	Heterochromatin	Eutheria
	ESC_and_NPC	chr9	26152402	26152630	26152510	24.4	chr9	26152459	26152590	+	MLT1E3	LTR	ERVL-MaLR	Active_Enhancer	Heterochromatin	Eutheria
	ESC_and_NPC	chr9	26975645	26976820	26975804	15.41	chr9	26970789	26976270	C	HERVI	LTR	ERV1	Active_Enhancer	Genic_Enhancer	Catarrhini
	ESC_and_NPC	chr9	26975645	26976820	26976338	22.53	chr9	26976273	26976760	C	LTR10B2	LTR	ERV1	Active_Enhancer	Active_Enhancer	Catarrhini
	ESC_and_NPC	chr9	27395580	27396082	27395882	31.49	chr9	27395718	27395955	+	MIRb	SINE	MIR	Active_Enhancer	Active_Enhancer	Eutheria
	ESC_and_NPC	chr9	37415034	37415372	37415181	30.39	chr9	37415060	37415251	+	L2d2_3end	LINE	L2	Active_Enhancer	Active_Enhancer	Eutheria
	ESC_and_NPC	chr9	37472264	37472737	37472458	30.77	chr9	37472233	37472708	+	L1MEc_5end	LINE	L1	Active_Enhancer	Active_Enhancer	Eutheria
	ESC_and_NPC	chr9	38084411	38084781	38084651	30.9	chr9	38084607	38084787	C	MIRb	SINE	MIR	Poised_Enhancer	Poised_Enhancer	Eutheria
	ESC_and_NPC	chr9	38400839	38401058	38400950	28.24	chr9	38400914	38400999	C	L2c_3end	LINE	L2	Quiescent_low	Poised_Enhancer	Eutheria
	ESC_and_NPC	chr9	38761288	38761535	38761421	21.38	chr9	38760740	38761891	C	L1MCb_5end	LINE	L1	Poised_Enhancer	Poised_Enhancer	Eutheria
	ESC_and_NPC	chr9	69027635	69027876	69027764	18.78	chr9	69027694	69027870	+	MER20	DNA	hAT-Charlie	Poised_Enhancer	Quiescent_low	Eutheria
	ESC_and_NPC	chr9	72726806	72727416	72727214	35.64	chr9	72727137	72727413	+	L2d_3end	LINE	L2	Active_Enhancer	Quiescent_low	Eutheria
	ESC_and_NPC	chr9	73442198	73442477	73442328	22.78	chr9	73441647	73442450	C	MER21C	LTR	ERVL	Poised_Enhancer	Poised_Enhancer	Euarchontoglires
	ESC_and_NPC	chr9	74304644	74304937	74304784	32.13	chr9	74304623	74304922	C	L4_C_Mam	LINE	RTE-X	Active_Enhancer	Active_Enhancer	Eutheria
	ESC_and_NPC	chr9	76451208	76451609	76451410	20.16	chr9	76451363	76451622	C	MER92-int	LTR	ERV1	Quiescent_low	Poised_Enhancer	Boreotheria
	ESC_and_NPC	chr9	79834727	79834956	79834841	16.54	chr9	79834524	79834938	C	MSTB1	LTR	ERVL-MaLR	Active_Enhancer	Active_Enhancer	Haplorhini
	ESC_and_NPC	chr9	80409577	80410949	80410294	37.79	chr9	80410246	80410462	C	UCON89	DNA	hAT	Active_Enhancer	Poised_Enhancer	Theria
	ESC_and_NPC	chr9	80449459	80449770	80449610	18.04	chr9	80449481	80449876	C	MER74A	LTR	ERVL	Poised_Enhancer	Bivalent_poised_TSS_Enhancer	Boreotheria
	ESC_and_NPC	chr9	81534280	81534507	81534388	32.96	chr9	81534215	81534397	+	MIRc	SINE	MIR	Quiescent_low	Poised_Enhancer	Eutheria
	ESC_and_NPC	chr9	82382938	82383390	82383103	16.36	chr9	82382969	82383274	C	LTR48	LTR	ERV1	Quiescent_low	Quiescent_low	Primates
	ESC_and_NPC	chr9	84862618	84863190	84863020	21.78	chr9	84862587	84863142	C	MER74A	LTR	ERVL	Poised_Enhancer	Poised_Enhancer	Boreotheria
	ESC_and_NPC	chr9	84862618	84863190	84862729	21.78	chr9	84862587	84863142	C	MER74A	LTR	ERVL	Poised_Enhancer	Poised_Enhancer	Boreotheria
	ESC_and_NPC	chr9	86082874	86083226	86083030	30.18	chr9	86082835	86083107	C	L1ME4b_3end	LINE	L1	Poised_Enhancer	Bivalent_poised_TSS_Enhancer	Simiiformes
	ESC_and_NPC	chr9	86187151	86187312	86187260	11.4	chr9	86187243	86188291	+	L1PBa_5end	LINE	L1	Quiescent_low	Bivalent_poised_TSS_Enhancer	Hominoidea
	ESC_and_NPC	chr9	89247394	89248300	89247918	26.67	chr9	89247434	89248155	C	LTR8B	LTR	ERV1	Quiescent_low	Poised_Enhancer	Simiiformes
	ESC_and_NPC	chr9	89247394	89248300	89247616	26.67	chr9	89247434	89248155	C	LTR8B	LTR	ERV1	Quiescent_low	Poised_Enhancer	Simiiformes
	ESC_and_NPC	chr9	92055288	92056176	92055869	21.99	chr9	92055779	92055937	+	L1ME2z_3end	LINE	L1	Active_Enhancer	Active_Enhancer	Eutheria
	ESC_and_NPC	chr9	92379227	92379516	92379370	25.2	chr9	92379312	92379440	C	MER21C	LTR	ERVL	Poised_Enhancer	Poised_Enhancer	Boreotheria
	ESC_and_NPC	chr9	92970253	92970900	92970467	25.31	chr9	92970336	92970750	C	LTR56	LTR	ERV1	Active_Enhancer	Active_Enhancer	Simiiformes
	ESC_and_NPC	chr9	92989540	92989977	92989631	9.67	chr9	92989451	92989908	C	MER4C	LTR	ERV1	Active_Enhancer	Heterochromatin	Hominidae
	ESC_and_NPC	chr9	92989540	92989977	92989826	9.67	chr9	92989451	92989908	C	MER4C	LTR	ERV1	Active_Enhancer	Heterochromatin	Hominidae
	ESC_and_NPC	chr9	92992505	92992676	92992587	16.98	chr9	92992509	92993141	C	L1M2c_5end	LINE	L1	Active_Enhancer	Bivalent_poised_TSS_Enhancer	Homininae
	ESC_and_NPC	chr9	96419312	96419688	96419512	18.03	chr9	96419486	96419546	+	L2b_3end	LINE	L2	Poised_TSS	Active_TSS	Eutheria
	ESC_and_NPC	chr9	97051922	97052245	97052035	7.01	chr9	97051795	97052240	C	LTR19B	LTR	ERV1	Active_Enhancer	Active_Enhancer	Catarrhini
	ESC_and_NPC	chr9	97148602	97148763	97148673	21.45	chr9	97147675	97149200	C	MST-int	LTR	ERVL-MaLR	Genic_Enhancer	Quiescent_low	Simiiformes
	ESC_and_NPC	chr9	102094468	102094708	102094600	26.46	chr9	102093304	102094867	+	L1MC_orf2	LINE	L1	Quiescent_low	Heterochromatin	Catarrhini
	ESC_and_NPC	chr9	105403841	105404137	105404002	39.52	chr9	105403750	105404135	C	L2	LINE	L2	Active_Enhancer	Quiescent_low	Eutheria
	ESC_and_NPC	chr9	107131192	107131459	107131289	25.52	chr9	107131175	107131381	+	UCON69	DNA	hAT	Poised_Enhancer	Active_Enhancer	Eutheria
	ESC_and_NPC	chr9	112091842	112092324	112092074	33.38	chr9	112092025	112092713	+	L4_A_Mam	LINE	RTE-X	Poised_Enhancer	Poised_Enhancer	Eutheria
	ESC_and_NPC	chr9	112547404	112547669	112547551	9.56	chr9	112547402	112547998	+	MER4D1	LTR	ERV1	Genic_Enhancer	Heterochromatin	Simiiformes
	ESC_and_NPC	chr9	114370614	114370949	114370761	22.58	chr9	114370693	114370785	+	MER103C	DNA	hAT-Charlie	Active_Enhancer	Poised_Enhancer	Eutheria
	ESC_and_NPC	chr9	114434920	114435105	114435008	31.69	chr9	114434875	114435109	+	L2b_3end	LINE	L2	Poised_Enhancer	Heterochromatin	Eutheria
	ESC_and_NPC	chr9	114583407	114584038	114583574	25.96	chr9	114583521	114583764	C	MamRep605	LTR	LTR	Active_Enhancer	Poised_Enhancer	Eutheria
	ESC_and_NPC	chr9	114583407	114584038	114583967	22.86	chr9	114583925	114583995	C	X6a_DNA	DNA	TcMar-Tigger	Active_Enhancer	Quiescent_low	Eutheria
	ESC_and_NPC	chr9	115170234	115170861	115170493	30.34	chr9	115170486	115170574	C	MIRb	SINE	MIR	Active_Enhancer	Quiescent_low	Eutheria
	ESC_and_NPC	chr9	118473477	118474187	118473748	25.44	chr9	118472910	118473880	+	HAL1M8	LINE	L1	Poised_Enhancer	Poised_Enhancer	Eutheria
	ESC_and_NPC	chr9	119298105	119298397	119298266	33.11	chr9	119298244	119298398	C	MIRc	SINE	MIR	Active_Enhancer	Poised_Enhancer	Mammalia
	ESC_and_NPC	chr9	121286569	121287342	121286646	30.44	chr9	121286416	121286678	+	L2b_3end	LINE	L2	Poised_Enhancer	Active_Enhancer	Eutheria
	ESC_and_NPC	chr9	121286569	121287342	121286906	25.49	chr9	121286804	121286956	+	MIRb	SINE	MIR	Poised_Enhancer	Active_Enhancer	Eutheria
	ESC_and_NPC	chr9	128397279	128397440	128397348	28.61	chr9	128397184	128397524	C	L2	LINE	L2	Poised_Enhancer	Poised_Enhancer	Eutheria
	ESC_and_NPC	chr9	128860908	128861207	128861054	17.82	chr9	128860863	128861137	C	Tigger1	DNA	TcMar-Tigger	Poised_Enhancer	Poised_Enhancer	Primates
	ESC_and_NPC	chr9	129556651	129556951	129556796	33.71	chr9	129556745	129557016	+	L1ME2_3end	LINE	L1	Active_Enhancer	Active_Enhancer	Eutheria
	ESC_and_NPC	chr9	135319836	135320211	135320020	15.76	chr9	135319916	135320138	+	MLT2B2	LTR	ERVL	Poised_Enhancer	Poised_Enhancer	Simiiformes
	ESC_and_NPC	chr9	135636346	135636792	135636633	22.36	chr9	135636377	135636845	C	L1MC3_3end	LINE	L1	Heterochromatin	Bivalent_poised_TSS_Enhancer	Eutheria
	ESC_and_NPC	chr9	136021166	136021394	136021274	28.97	chr9	136021144	136021939	+	L1MD3_3end	LINE	L1	Poised_Enhancer	Repeats	Eutheria
	ESC_and_NPC	chr10	373705	373927	373809	8.73	chr10	373466	374050	+	LTR14B	LTR	ERVK	Quiescent_low	Poised_Enhancer	Catarrhini
	ESC_and_NPC	chr10	6091651	6091955	6091798	30.83	chr10	6091649	6091922	C	L2c_3end	LINE	L2	Poised_Enhancer	Poised_Enhancer	Eutheria
	ESC_and_NPC	chr10	13079219	13080056	13079533	18.93	chr10	13079205	13079684	+	HERVIP10FH	LTR	ERV1	Heterochromatin	Repeats	Catarrhini
	ESC_and_NPC	chr10	16242971	16243249	16243114	23.49	chr10	16242686	16243201	+	L1MCb_5end	LINE	L1	Quiescent_low	Active_Enhancer	Euarchontoglires
	ESC_and_NPC	chr10	17021531	17022248	17021843	41.27	chr10	17021714	17021911	+	L2c_3end	LINE	L2	Poised_Enhancer	Active_Enhancer	Eutheria
	ESC_and_NPC	chr10	17199613	17199853	17199696	35.45	chr10	17199565	17199868	C	L2	LINE	L2	Active_Enhancer	Active_Enhancer	Eutheria
	ESC_and_NPC	chr10	19119175	19119530	19119333	9.69	chr10	19119278	19119958	C	LTR8	LTR	ERV1	Active_Enhancer	Poised_Enhancer	Simiiformes
	ESC_and_NPC	chr10	19828732	19828919	19828830	34.43	chr10	19828800	19829016	+	L2	LINE	L2	Active_Enhancer	Active_Enhancer	Theria
	ESC_and_NPC	chr10	20954381	20954627	20954517	11.49	chr10	20954481	20954821	C	MER61A	LTR	ERV1	Repeats	Active_Enhancer	Simiiformes
	ESC_and_NPC	chr10	21314059	21315159	21314241	32.58	chr10	21314048	21314496	+	Plat_L3	LINE	CR1	Active_Enhancer	Active_Enhancer	Eutheria
	ESC_and_NPC	chr10	21364117	21365121	21364959	25.52	chr10	21364818	21365357	+	L1MC5a_3end	LINE	L1	Active_Enhancer	Active_Enhancer	Eutheria
	ESC_and_NPC	chr10	21364117	21365121	21364592	21	chr10	21364545	21364817	+	LTR88b	LTR	Gypsy	Active_Enhancer	Active_Enhancer	Eutheria
	ESC_and_NPC	chr10	21473194	21473449	21473306	27.91	chr10	21473163	21473816	+	MamGypLTR3a	LTR	Gypsy	Poised_Enhancer	Active_Enhancer	Eutheria
	ESC_and_NPC	chr10	21637850	21638112	21637994	23.32	chr10	21636985	21638158	C	HERVL40	LTR	ERVL	Active_Enhancer	Poised_Enhancer	Boreotheria
	ESC_and_NPC	chr10	27535402	27535676	27535527	27.87	chr10	27535377	27535807	C	L2	LINE	L2	Weak_transcription	Strong_transcription	Eutheria
	ESC_and_NPC	chr10	29667194	29667494	29667307	23.65	chr10	29667007	29667569	+	L1ME1_3end	LINE	L1	Poised_Enhancer	Weak_transcription	Eutheria
	ESC_and_NPC	chr10	30522829	30523107	30522959	8.75	chr10	30522137	30523203	+	MER11B	LTR	ERVK	Quiescent_low	Heterochromatin	Hominoidea
	ESC_and_NPC	chr10	31018920	31019456	31019191	26.77	chr10	31019115	31019312	+	L2	LINE	L2	Poised_Enhancer	Active_Enhancer	Eutheria
	ESC_and_NPC	chr10	31728882	31729221	31729082	11.97	chr10	31728854	31729438	+	LTR24C	LTR	ERV1	Active_Enhancer	Heterochromatin	Haplorhini
	ESC_and_NPC	chr10	32002217	32002835	32002679	23.56	chr10	32002271	32002869	C	HAL1	LINE	L1	Active_Enhancer	Active_Enhancer	Boreotheria
	ESC_and_NPC	chr10	32002217	32002835	32002363	23.56	chr10	32002271	32002869	C	HAL1	LINE	L1	Poised_Enhancer	Quiescent_low	Boreotheria
	ESC_and_NPC	chr10	33698066	33698395	33698249	27.33	chr10	33697255	33698865	C	L1M4_orf2	LINE	L1	Active_Enhancer	Heterochromatin	Boreotheria
	ESC_and_NPC	chr10	45575060	45575332	45575196	18.18	chr10	45574827	45575302	+	HERVFH21	LTR	ERV1	Quiescent_low	Heterochromatin	Hominidae
	ESC_and_NPC	chr10	48536856	48537249	48537074	25.21	chr10	48537012	48537130	C	MamGypLTR3a	LTR	Gypsy	Poised_Enhancer	Heterochromatin	Eutheria
	ESC_and_NPC	chr10	49831332	49831763	49831515	21.05	chr10	49831451	49831526	+	MER21C	LTR	ERVL	Active_Enhancer	Active_Enhancer	Boreotheria
	ESC_and_NPC	chr10	50216933	50217189	50217055	18.54	chr10	50216943	50217220	+	MSTA1	LTR	ERVL-MaLR	Poised_Enhancer	Active_Enhancer	Primates
	ESC_and_NPC	chr10	51893160	51893729	51893470	31.14	chr10	51893369	51893541	C	MER91A	DNA	hAT-Tip100	Quiescent_low	Poised_Enhancer	Eutheria
	ESC_and_NPC	chr10	53479137	53479926	53479565	34.16	chr10	53479332	53479572	C	Charlie17b	DNA	hAT-Charlie	Active_Enhancer	Active_Enhancer	Eutheria
	ESC_and_NPC	chr10	53597693	53598309	53598055	16.84	chr10	53597652	53598327	C	MER4CL34	LTR	ERV1	Active_Enhancer	Active_Enhancer	Simiiformes
	ESC_and_NPC	chr10	53598593	53599334	53598968	15.39	chr10	53598865	53599578	+	LTR34	LTR	ERV1	Active_Enhancer	Quiescent_low	Haplorhini
	ESC_and_NPC	chr10	53744908	53745104	53745029	16.43	chr10	53743960	53745566	C	MST-int	LTR	ERVL-MaLR	Quiescent_low	Heterochromatin	Simiiformes
	ESC_and_NPC	chr10	57102357	57102640	57102509	14.73	chr10	57102279	57102949	C	MER4D	LTR	ERV1	Active_Enhancer	Heterochromatin	Simiiformes
	ESC_and_NPC	chr10	57143075	57143621	57143276	20	chr10	57143128	57143637	+	MER67D	LTR	ERV1	Poised_Enhancer	Poised_Enhancer	Euarchontoglires
	ESC_and_NPC	chr10	57222656	57222947	57222806	17.14	chr10	57222180	57223011	C	MER54B	LTR	ERVL	Active_Enhancer	Poised_Enhancer	Primates
	ESC_and_NPC	chr10	57787207	57787368	57787278	15.66	chr10	57787145	57787643	+	LTR29	LTR	ERV1	Active_Enhancer	Quiescent_low	Simiiformes
	ESC_and_NPC	chr10	60479309	60479605	60479490	14.98	chr10	60479190	60479517	+	Tigger3a	DNA	TcMar-Tigger	Quiescent_low	Heterochromatin	Haplorhini
	ESC_and_NPC	chr10	60742503	60742884	60742744	29.95	chr10	60742520	60742887	+	L2	LINE	L2	Quiescent_low	Poised_Enhancer	Eutheria
	ESC_and_NPC	chr10	65325957	65326277	65326149	35.28	chr10	65325944	65326346	C	L1MEc_5end	LINE	L1	Active_Enhancer	Poised_Enhancer	Boreotheria
	ESC_and_NPC	chr10	66329282	66329563	66329416	21.45	chr10	66329250	66329487	C	MLT2B1	LTR	ERVL	Quiescent_low	Heterochromatin	Euarchontoglires
	ESC_and_NPC	chr10	69901879	69902364	69901992	37.28	chr10	69901962	69902192	C	MER102a	DNA	hAT-Charlie	Poised_Enhancer	Poised_Enhancer	Eutheria
	ESC_and_NPC	chr10	69901879	69902364	69902275	29.86	chr10	69902228	69902383	C	MIRc	SINE	MIR	Quiescent_low	Poised_Enhancer	Eutheria
	ESC_and_NPC	chr10	70624351	70624530	70624446	15.33	chr10	70624202	70624542	C	LTR26E	LTR	ERV1	Active_Enhancer	Quiescent_low	Hominoidea
	ESC_and_NPC	chr10	72793869	72794087	72793986	25.67	chr10	72793966	72795276	C	MLT1F-int	LTR	ERVL-MaLR	Active_Enhancer	Strong_transcription	Eutheria
	ESC_and_NPC	chr10	74544212	74544481	74544338	26.63	chr10	74544247	74544417	C	MER21C	LTR	ERVL	Quiescent_low	Bivalent_poised_TSS_Enhancer	Boreotheria
	ESC_and_NPC	chr10	74575302	74575509	74575404	34.73	chr10	74575199	74575695	C	L2d2_3end	LINE	L2	Repeats	Heterochromatin	Eutheria
	ESC_and_NPC	chr10	75076275	75076611	75076436	31.53	chr10	75076331	75076655	C	LTR85c	LTR	Gypsy	Poised_Enhancer	Poised_Enhancer	Boreotheria
	ESC_and_NPC	chr10	75106382	75106611	75106489	31.78	chr10	75106259	75106501	+	L2c_3end	LINE	L2	Active_Enhancer	Quiescent_low	Eutheria
	ESC_and_NPC	chr10	76082929	76083324	76083130	25.98	chr10	76083044	76083301	+	MER74A	LTR	ERVL	Poised_Enhancer	Poised_Enhancer	Boreotheria
	ESC_and_NPC	chr10	76103101	76103730	76103378	30.56	chr10	76103253	76103409	+	L3	LINE	CR1	Heterochromatin	Quiescent_low	Eutheria
	ESC_and_NPC	chr10	83078243	83078749	83078427	27.17	chr10	83077893	83078617	C	MLT1F-int	LTR	ERVL-MaLR	Active_Enhancer	Quiescent_low	Eutheria
	ESC_and_NPC	chr10	84783427	84783610	84783528	20.21	chr10	84782030	84783693	C	L1PA15-16_5end	LINE	L1	Quiescent_low	Quiescent_low	Haplorhini
	ESC_and_NPC	chr10	85891593	85891820	85891688	21.98	chr10	85891641	85892384	+	L1MEc_5end	LINE	L1	Poised_Enhancer	Heterochromatin	Boreotheria
	ESC_and_NPC	chr10	86857170	86857606	86857321	26.85	chr10	86856688	86857390	C	MER21C	LTR	ERVL	Active_Enhancer	Poised_Enhancer	Boreotheria
	ESC_and_NPC	chr10	92916502	92916914	92916656	18.65	chr10	92916531	92916810	+	MER65B	LTR	ERV1	Quiescent_low	Poised_Enhancer	Primates
	ESC_and_NPC	chr10	93039790	93040044	93039937	32.78	chr10	93039711	93040082	+	L2	LINE	L2	Poised_Enhancer	Poised_Enhancer	Eutheria
	ESC_and_NPC	chr10	93842000	93842171	93842099	14.48	chr10	93841910	93842462	+	MER74A	LTR	ERVL	Poised_Enhancer	Active_Enhancer	Boreotheria
	ESC_and_NPC	chr10	95230025	95230442	95230244	22.05	chr10	95230068	95230330	C	L1ME3_3end	LINE	L1	Active_Enhancer	Flanking_TSS_Enhancer_downstream	Boreotheria
	ESC_and_NPC	chr10	95409505	95410037	95409633	22.22	chr10	95409500	95409673	C	Charlie30a	DNA	hAT-Charlie	Active_Enhancer	Poised_Enhancer	Eutheria
	ESC_and_NPC	chr10	95476278	95476948	95476645	20.29	chr10	95476599	95476738	C	MamRep434	DNA	TcMar-Tigger	Active_Enhancer	Quiescent_low	Eutheria
	ESC_and_NPC	chr10	95552655	95552928	95552811	27.98	chr10	95552420	95552935	+	HAL1	LINE	L1	Active_Enhancer	Quiescent_low	Eutheria
	ESC_and_NPC	chr10	96124580	96124845	96124709	17.38	chr10	96124232	96125093	C	L1M4c_5end	LINE	L1	Active_Enhancer	Active_TSS	Euarchontoglires
	ESC_and_NPC	chr10	96309754	96310050	96309967	23.11	chr10	96309708	96310301	+	MER67B	LTR	ERV1	Active_Enhancer	Active_Enhancer	Boreotheria
	ESC_and_NPC	chr10	96341287	96341490	96341381	18.24	chr10	96340591	96341529	C	L1MEc_5end	LINE	L1	Active_Enhancer	Active_Enhancer	Eutheria
	ESC_and_NPC	chr10	96509112	96509613	96509358	26.5	chr10	96508800	96509367	+	MLT1G1	LTR	ERVL-MaLR	Poised_Enhancer	Poised_Enhancer	Eutheria
	ESC_and_NPC	chr10	97337086	97337475	97337174	29.03	chr10	97337091	97337307	+	MIRc	SINE	MIR	Active_Enhancer	Poised_Enhancer	Eutheria
	ESC_and_NPC	chr10	97479892	97480229	97480042	10.46	chr10	97479848	97480367	+	LTR9B	LTR	ERV1	Genic_Enhancer	Weak_transcription	Simiiformes
	ESC_and_NPC	chr10	103204965	103205315	103205137	29.46	chr10	103205033	103205440	+	MamRep1527	LTR	LTR	Active_Enhancer	Poised_Enhancer	Boreotheria
	ESC_and_NPC	chr10	106310584	106310946	106310741	16.04	chr10	106310587	106311003	+	MSTB1	LTR	ERVL-MaLR	Poised_Enhancer	Quiescent_low	Haplorhini
	ESC_and_NPC	chr10	110174211	110174733	110174483	23.81	chr10	110174330	110174553	+	MIRc	SINE	MIR	Poised_Enhancer	Quiescent_low	Eutheria
	ESC_and_NPC	chr10	110554069	110554309	110554232	27.47	chr10	110553946	110554277	C	L2a_3end	LINE	L2	Active_Enhancer	Poised_Enhancer	Boreotheria
	ESC_and_NPC	chr10	111999347	111999635	111999491	25.06	chr10	111999143	111999611	C	MER74B	LTR	ERVL	Poised_Enhancer	Quiescent_low	Boreotheria
	ESC_and_NPC	chr10	113558356	113558520	113558454	27.64	chr10	113558371	113558602	C	MER113	DNA	hAT-Charlie	Poised_Enhancer	Active_Enhancer	Eutheria
	ESC_and_NPC	chr10	114262531	114262889	114262697	33.19	chr10	114262501	114262759	C	LTR81C	LTR	Gypsy	Quiescent_low	Poised_Enhancer	Eutheria
	ESC_and_NPC	chr10	118983455	118983828	118983680	15.81	chr10	118983264	118983917	+	L1M4c_5end	LINE	L1	Quiescent_low	Poised_Enhancer	Catarrhini
	ESC_and_NPC	chr10	122178799	122179159	122178996	29.46	chr10	122178895	122179024	C	LTR106_Mam	LTR	LTR	Quiescent_low	Poised_Enhancer	Eutheria
	ESC_and_NPC	chr10	122702375	122702721	122702527	20.17	chr10	122702350	122702700	C	MLT2D	LTR	ERVL	Poised_Enhancer	Heterochromatin	Boreotheria
	ESC_and_NPC	chr10	122876112	122876492	122876338	25.14	chr10	122876288	122876823	C	L1MCb_5end	LINE	L1	Active_Enhancer	Active_Enhancer	Boreotheria
	ESC_and_NPC	chr10	131760890	131761055	131761024	31.25	chr10	131760541	131761068	+	L1MEi_5end	LINE	L1	Poised_Enhancer	Poised_Enhancer	Boreotheria
	ESC_and_NPC	chr10	133151543	133152009	133151791	18.79	chr10	133151676	133151992	+	LTR24C	LTR	ERV1	Active_Enhancer	Active_Enhancer	Simiiformes
	ESC_and_NPC	chr11	305013	305216	305118	15.71	chr11	305023	305318	C	MER4D	LTR	ERV1	Poised_Enhancer	Quiescent_low	Catarrhini
	ESC_and_NPC	chr11	305500	305852	305661	15.11	chr11	305489	306010	+	MER4A1_v	LTR	ERV1	Active_Enhancer	Active_Enhancer	Catarrhini
	ESC_and_NPC	chr11	6587146	6587534	6587317	17.47	chr11	6586526	6587939	+	MER52D	LTR	ERV1	Quiescent_low	Poised_Enhancer	Simiiformes
	ESC_and_NPC	chr11	7595071	7595373	7595226	28.65	chr11	7595060	7595261	C	L2a_3end	LINE	L2	Active_Enhancer	Active_Enhancer	Eutheria
	ESC_and_NPC	chr11	8072389	8072654	8072515	25.49	chr11	8072480	8072581	+	MIRb	SINE	MIR	Poised_Enhancer	Poised_Enhancer	Eutheria
	ESC_and_NPC	chr11	8701104	8701301	8701195	11.43	chr11	8701082	8701663	+	LTR9B	LTR	ERV1	Genic_Enhancer	Poised_Enhancer	Simiiformes
	ESC_and_NPC	chr11	9626904	9627374	9627164	19.76	chr11	9627100	9627272	C	MER58C	DNA	hAT-Charlie	Active_Enhancer	Active_Enhancer	Boreotheria
	ESC_and_NPC	chr11	10351691	10352750	10352335	32.86	chr11	10352247	10352401	+	L2b_3end	LINE	L2	Active_Enhancer	Active_Enhancer	Eutheria
	ESC_and_NPC	chr11	11691857	11692197	11692023	7.12	chr11	11691545	11693807	+	L1P2_5end	LINE	L1	Quiescent_low	Quiescent_low	Hominoidea
	ESC_and_NPC	chr11	13434582	13434824	13434702	27.75	chr11	13434417	13435153	C	L2	LINE	L2	Poised_Enhancer	Poised_Enhancer	Boreotheria
	ESC_and_NPC	chr11	13471958	13472380	13472176	10	chr11	13471674	13475014	+	MER84-int	LTR	ERV1	Quiescent_low	Heterochromatin	Catarrhini
	ESC_and_NPC	chr11	13917417	13917672	13917568	16.32	chr11	13917323	13918005	C	MER4CL34	LTR	ERV1	Poised_Enhancer	Heterochromatin	Simiiformes
	ESC_and_NPC	chr11	19988604	19988966	19988852	31.67	chr11	19988737	19988924	C	AmnSINE1	SINE	5S-Deu-L2	Genic_Enhancer	Poised_Enhancer	Mammalia
	ESC_and_NPC	chr11	20474449	20475104	20474763	11.89	chr11	20474707	20475293	C	LTR10E	LTR	ERV1	Active_Enhancer	Active_Enhancer	Catarrhini
	ESC_and_NPC	chr11	22234848	22235089	22234974	21.79	chr11	22234769	22234975	+	MER92B	LTR	ERV1	Poised_Enhancer	Poised_Enhancer	Eutheria
	ESC_and_NPC	chr11	23973327	23973618	23973472	9.18	chr11	23973309	23973758	C	MER4A	LTR	ERV1	Quiescent_low	Poised_Enhancer	Simiiformes
	ESC_and_NPC	chr11	27965662	27965823	27965764	29.04	chr11	27965715	27965811	C	MER91C	DNA	hAT-Tip100	Poised_Enhancer	Poised_Enhancer	Eutheria
	ESC_and_NPC	chr11	30445057	30445448	30445256	30.2	chr11	30445228	30445377	C	MIR3	SINE	MIR	Poised_Enhancer	Poised_Enhancer	Eutheria
	ESC_and_NPC	chr11	32262461	32262893	32262705	21.46	chr11	32261659	32263335	C	MLT-int	LTR	ERVL-MaLR	Quiescent_low	Active_Enhancer	Primates
	ESC_and_NPC	chr11	35548845	35549341	35549117	30.34	chr11	35548961	35549204	+	L2	LINE	L2	Poised_Enhancer	Active_Enhancer	Eutheria
	ESC_and_NPC	chr11	35615990	35616221	35616135	25	chr11	35616063	35616163	C	L2a_3end	LINE	L2	Poised_Enhancer	Poised_Enhancer	Eutheria
	ESC_and_NPC	chr11	36092600	36092894	36092770	26.45	chr11	36092594	36092918	C	Tigger15a	DNA	TcMar-Tigger	Active_Enhancer	Active_Enhancer	Eutheria
	ESC_and_NPC	chr11	37597886	37598152	37598018	25.99	chr11	37597849	37598128	C	MER21B	LTR	ERVL	Quiescent_low	Poised_Enhancer	Euarchontoglires
	ESC_and_NPC	chr11	40037107	40037359	40037236	12.54	chr11	40036866	40037397	C	LTR51	LTR	ERV1	Quiescent_low	Quiescent_low	Haplorhini
	ESC_and_NPC	chr11	41497947	41498410	41498220	31.82	chr11	41498027	41498249	C	Mam_R4	LINE	Dong-R4	Active_Enhancer	Quiescent_low	Eutheria
	ESC_and_NPC	chr11	41714134	41714466	41714334	23.16	chr11	41713544	41714352	C	MER21C	LTR	ERVL	Active_Enhancer	Quiescent_low	Euarchonta
	ESC_and_NPC	chr11	44797780	44798563	44798241	24.74	chr11	44798233	44798444	C	MIRb	SINE	MIR	Active_Enhancer	Active_Enhancer	Eutheria
	ESC_and_NPC	chr11	44911330	44911612	44911476	26.72	chr11	44911388	44911518	+	MamRep564	Unknown	Unknown	Poised_Enhancer	Quiescent_low	Eutheria
	ESC_and_NPC	chr11	46202223	46202514	46202376	32.42	chr11	46202325	46202586	+	L2	LINE	L2	Quiescent_low	Quiescent_low	Eutheria
	ESC_and_NPC	chr11	57081164	57082082	57081576	10.25	chr11	57081576	57081617	C	L3	LINE	CR1	Quiescent_low	Heterochromatin	Theria
	ESC_and_NPC	chr11	57124594	57124846	57124717	19.45	chr11	57124686	57124831	C	MIRc	SINE	MIR	Poised_Enhancer	Active_Enhancer	Eutheria
	ESC_and_NPC	chr11	60915388	60915686	60915486	29.87	chr11	60915447	60915602	C	MER5B	DNA	hAT-Charlie	Flanking_TSS_Enhancer_downstream	Active_TSS	Eutheria
	ESC_and_NPC	chr11	61999232	61999600	61999410	10.48	chr11	61998954	61999544	+	LTR10E	LTR	ERV1	Repeats	Repeats	Catarrhini
	ESC_and_NPC	chr11	62851489	62851656	62851568	17.71	chr11	62851443	62851634	+	AluSq	SINE	Alu	Weak_transcription	Active_Enhancer	Simiiformes
	ESC_and_NPC	chr11	64449611	64449805	64449706	30.04	chr11	64449595	64449896	+	LTR16A1	LTR	ERVL	Poised_Enhancer	Poised_Enhancer	Eutheria
	ESC_and_NPC	chr11	64566422	64566839	64566575	27.22	chr11	64566262	64566715	C	Tigger18a	DNA	TcMar-Tigger	Quiescent_low	Active_Enhancer	Eutheria
	ESC_and_NPC	chr11	66328496	66328771	66328639	31.75	chr11	66328573	66328698	C	L2a_3end	LINE	L2	Poised_Enhancer	Poised_Enhancer	Theria
	ESC_and_NPC	chr11	66694730	66695013	66694893	25.97	chr11	66694712	66694976	+	LTR41C	LTR	ERVL	Strong_transcription	Weak_transcription	Eutheria
	ESC_and_NPC	chr11	67002155	67002752	67002493	28.2	chr11	67002444	67002611	+	MamGypLTR4	LTR	Gypsy	Active_Enhancer	Poised_Enhancer	Eutheria
	ESC_and_NPC	chr11	67617242	67617427	67617343	20.95	chr11	67617197	67618163	C	L1MA7_3end	LINE	L1	Poised_Enhancer	Poised_Enhancer	Primates
	ESC_and_NPC	chr11	69935289	69935464	69935361	21.04	chr11	69935006	69935505	C	MER70C	LTR	ERVL	Poised_Enhancer	Bivalent_poised_TSS_Enhancer	Euarchontoglires
	ESC_and_NPC	chr11	73200205	73200580	73200457	30.56	chr11	73200207	73200588	+	L3	LINE	CR1	Active_Enhancer	Active_Enhancer	Eutheria
	ESC_and_NPC	chr11	76044094	76044488	76044300	21.3	chr11	76044200	76044307	C	MLT1J	LTR	ERVL-MaLR	Quiescent_low	Active_Enhancer	Eutheria
	ESC_and_NPC	chr11	76704360	76704526	76704456	28	chr11	76704391	76704465	C	L2c_3end	LINE	L2	Active_Enhancer	Poised_Enhancer	Amniota
	ESC_and_NPC	chr11	83368208	83368716	83368440	21.43	chr11	83368327	83368468	C	MER34A1	LTR	ERV1	Heterochromatin	Bivalent_poised_TSS_Enhancer	Boreotheria
	ESC_and_NPC	chr11	84691823	84692167	84691978	29.23	chr11	84691862	84692005	+	L2c_3end	LINE	L2	Active_Enhancer	Active_Enhancer	Theria
	ESC_and_NPC	chr11	87493543	87493873	87493716	24.7	chr11	87493449	87494081	+	LTR68	LTR	ERV1	Poised_Enhancer	Poised_Enhancer	Eutheria
	ESC_and_NPC	chr11	90701495	90702069	90701901	30.6	chr11	90701854	90701989	+	LTR16	LTR	ERVL	Poised_Enhancer	Poised_Enhancer	Euarchontoglires
	ESC_and_NPC	chr11	92401671	92401909	92401775	21.16	chr11	92401571	92402181	+	L1MCb_5end	LINE	L1	Active_Enhancer	Active_Enhancer	Eutheria
	ESC_and_NPC	chr11	92793222	92793586	92793354	32.14	chr11	92793322	92793503	+	LFSINE_Vert	SINE	tRNA	Active_Enhancer	Quiescent_low	Mammalia
	ESC_and_NPC	chr11	93073675	93074322	93073988	21.75	chr11	93073859	93074187	+	LTR39	LTR	ERV1	Active_Enhancer	Active_Enhancer	Simiiformes
	ESC_and_NPC	chr11	93089462	93089809	93089585	17.87	chr11	93089507	93089942	C	MLT1C	LTR	ERVL-MaLR	Poised_Enhancer	Poised_Enhancer	Boreotheria
	ESC_and_NPC	chr11	95279962	95280290	95280110	38.16	chr11	95279936	95280164	C	L2d2_3end	LINE	L2	Active_Enhancer	Poised_Enhancer	Eutheria
	ESC_and_NPC	chr11	98961758	98962040	98961888	24.23	chr11	98961787	98962056	+	L1ME2_3end	LINE	L1	Poised_Enhancer	Heterochromatin	Haplorhini
	ESC_and_NPC	chr11	103625229	103625724	103625509	15.85	chr11	103625288	103625818	+	LTR26C	LTR	ERV1	Poised_Enhancer	Heterochromatin	Simiiformes
	ESC_and_NPC	chr11	110362897	110363582	110363100	25.22	chr11	110362826	110363161	C	HAL1ME	LINE	L1	Active_Enhancer	Active_Enhancer	Eutheria
	ESC_and_NPC	chr11	110362897	110363582	110363357	24.95	chr11	110363207	110363729	C	HAL1ME	LINE	L1	Active_Enhancer	Active_Enhancer	Eutheria
	ESC_and_NPC	chr11	115164686	115165188	115164962	26.79	chr11	115164876	115164990	C	MIR3	SINE	MIR	Active_Enhancer	Poised_Enhancer	Theria
	ESC_and_NPC	chr11	116445577	116446211	116445967	28.92	chr11	116445793	116446021	C	MamGypLTR4	LTR	Gypsy	Active_Enhancer	Quiescent_low	Eutheria
	ESC_and_NPC	chr11	118792591	118793123	118792961	17.65	chr11	118792811	118793159	+	MER89	LTR	ERV1	Active_Enhancer	Poised_TSS	Eutheria
	ESC_and_NPC	chr11	119552174	119552491	119552325	32.36	chr11	119552264	119552931	+	L1M5_orf2	LINE	L1	Poised_Enhancer	Heterochromatin	Eutheria
	ESC_and_NPC	chr11	119590854	119591238	119590971	21.79	chr11	119590383	119591097	C	MER21C	LTR	ERVL	Poised_Enhancer	Poised_Enhancer	Boreotheria
	ESC_and_NPC	chr11	121236346	121237295	121236790	9.79	chr11	121236581	121236926	+	LTR14B	LTR	ERVK	Quiescent_low	Active_Enhancer	Catarrhini
	ESC_and_NPC	chr11	121407394	121407661	121407509	15.39	chr11	121407313	121408205	+	MER4D	LTR	ERV1	Active_Enhancer	Heterochromatin	Simiiformes
	ESC_and_NPC	chr11	121508507	121508876	121508699	21.31	chr11	121507977	121508893	C	L1M4_5end	LINE	L1	Active_Enhancer	Active_Enhancer	Eutheria
	ESC_and_NPC	chr11	122737874	122738619	122738073	32.28	chr11	122737653	122738121	C	L2	LINE	L2	Poised_Enhancer	Active_Enhancer	Tetrapoda
	ESC_and_NPC	chr11	126159939	126160580	126160086	24.06	chr11	126160064	126160199	C	UCON88	Unknown	Unknown	Active_Enhancer	Poised_Enhancer	Theria
	ESC_and_NPC	chr11	128582927	128583170	128583039	15.85	chr11	128582999	128583162	C	MER5A1	DNA	hAT-Charlie	Active_Enhancer	Poised_Enhancer	Eutheria
	ESC_and_NPC	chr11	129155024	129155267	129155130	20.94	chr11	129154934	129155774	+	Cheshire	DNA	hAT-Charlie	Poised_Enhancer	Heterochromatin	Simiiformes
	ESC_and_NPC	chr11	131845376	131845543	131845453	25	chr11	131845420	131845571	+	MER5A1	DNA	hAT-Charlie	Active_Enhancer	Poised_Enhancer	Eutheria
	ESC_and_NPC	chr11	133425159	133425672	133425441	28.41	chr11	133425423	133425510	C	MIRb	SINE	MIR	Poised_Enhancer	Bivalent_poised_TSS_Enhancer	Eutheria
	ESC_and_NPC	chr11	133510476	133510642	133510597	14.63	chr11	133510590	133510630	+	MamGypsy2-LTR	LTR	Gypsy	Poised_Enhancer	Quiescent_low	Eutheria
	ESC_and_NPC	chr11	134994411	134994797	134994641	22.55	chr11	134994461	134994808	C	LTR48B	LTR	ERV1	Active_Enhancer	Active_Enhancer	Catarrhini
	ESC_and_NPC	chr12	690393	690831	690616	11.03	chr12	690433	690781	+	MER4A1_v	LTR	ERV1	Quiescent_low	Quiescent_low	Simiiformes
	ESC_and_NPC	chr12	2244062	2244293	2244188	30.18	chr12	2243717	2244226	+	LTR91	LTR	LTR	Active_Enhancer	Active_Enhancer	Eutheria
	ESC_and_NPC	chr12	3579797	3580460	3580165	30.87	chr12	3580157	3580310	+	MamTip2	DNA	hAT-Tip100	Poised_Enhancer	Poised_Enhancer	Theria
	ESC_and_NPC	chr12	6786705	6786866	6786783	24.81	chr12	6786781	6786918	+	L2c_3end	LINE	L2	Poised_Enhancer	Quiescent_low	Eutheria
	ESC_and_NPC	chr12	6786940	6787107	6787027	20.93	chr12	6786968	6787053	C	MER102c	DNA	hAT-Charlie	Poised_Enhancer	Poised_Enhancer	Eutheria
	ESC_and_NPC	chr12	8475466	8476253	8475655	22.59	chr12	8475382	8475811	C	MLT2B1	LTR	ERVL	Active_Enhancer	Poised_Enhancer	Euarchontoglires
	ESC_and_NPC	chr12	9391743	9392107	9391946	23.21	chr12	9391768	9392178	C	L1MD2_3end	LINE	L1	Poised_Enhancer	Poised_Enhancer	Simiiformes
	ESC_and_NPC	chr12	9910821	9911507	9911340	20.17	chr12	9910913	9911394	C	LTR10B2	LTR	ERV1	Repeats	Repeats	Hominini
	ESC_and_NPC	chr12	9910821	9911507	9911045	20.17	chr12	9910913	9911394	C	LTR10B2	LTR	ERV1	Repeats	Repeats	Hominini
	ESC_and_NPC	chr12	11608967	11609359	11609149	22.92	chr12	11608972	11609502	+	MER34C2	LTR	ERV1	Active_Enhancer	Quiescent_low	Haplorhini
	ESC_and_NPC	chr12	12384289	12385472	12384713	23.09	chr12	12384282	12385511	C	L1M4a2_5end	LINE	L1	Active_Enhancer	Active_Enhancer	Euarchontoglires
	ESC_and_NPC	chr12	12384289	12385472	12385125	23.09	chr12	12384282	12385511	C	L1M4a2_5end	LINE	L1	Active_Enhancer	Active_Enhancer	Euarchontoglires
	ESC_and_NPC	chr12	13029262	13029604	13029459	26.42	chr12	13029395	13029500	C	FordPrefect_a	DNA	hAT-Tip100	Poised_Enhancer	Poised_Enhancer	Eutheria
	ESC_and_NPC	chr12	13255774	13256470	13256223	28.71	chr12	13256147	13256490	+	LTR88b	LTR	Gypsy	Active_Enhancer	Flanking_TSS_Enhancer_downstream	Eutheria
	ESC_and_NPC	chr12	13727508	13728313	13728046	28.49	chr12	13727957	13728159	+	L2c_3end	LINE	L2	Poised_Enhancer	Quiescent_low	Eutheria
	ESC_and_NPC	chr12	14260039	14260919	14260300	31.04	chr12	14260278	14260464	C	X4b_DNA	DNA	TcMar-Tigger	Active_Enhancer	Active_Enhancer	Eutheria
	ESC_and_NPC	chr12	16795956	16796706	16796390	34.31	chr12	16796196	16796660	+	L2	LINE	L2	Poised_Enhancer	Poised_Enhancer	Theria
	ESC_and_NPC	chr12	17358857	17359122	17358975	24.91	chr12	17358933	17359243	+	UCON5	Unknown	Unknown	Poised_Enhancer	Active_Enhancer	Amniota
	ESC_and_NPC	chr12	18454357	18454775	18454580	26.6	chr12	18454402	18454836	C	L2	LINE	L2	Poised_Enhancer	Poised_Enhancer	Eutheria
	ESC_and_NPC	chr12	18483594	18484350	18483953	28.7	chr12	18483921	18484159	C	MLT1I	LTR	ERVL-MaLR	Poised_Enhancer	Active_Enhancer	Eutheria
	ESC_and_NPC	chr12	18999746	19000489	18999947	36.94	chr12	18999837	18999979	+	MamSINE1	SINE	tRNA-RTE	Quiescent_low	Quiescent_low	Eutheria
	ESC_and_NPC	chr12	18999746	19000489	19000225	33.8	chr12	19000145	19000438	C	L2d_3end	LINE	L2	Quiescent_low	Heterochromatin	Eutheria
	ESC_and_NPC	chr12	19263582	19264250	19263889	23.91	chr12	19263887	19263932	C	L2b_3end	LINE	L2	Genic_Enhancer	Active_Enhancer	Eutheria
	ESC_and_NPC	chr12	19437979	19438403	19438177	19.56	chr12	19438162	19439007	+	Charlie2b	DNA	hAT-Charlie	Active_Enhancer	Poised_Enhancer	Eutheria
	ESC_and_NPC	chr12	24215836	24216216	24216090	26.89	chr12	24216044	24216201	+	MER21C	LTR	ERVL	Poised_Enhancer	Heterochromatin	Boreotheria
	ESC_and_NPC	chr12	25710871	25711308	25711105	14.52	chr12	25711086	25711465	C	LTR10E	LTR	ERV1	Repeats	Repeats	Catarrhini
	ESC_and_NPC	chr12	26643968	26644168	26644053	21	chr12	26643305	26644371	+	MLT-int	LTR	ERVL-MaLR	Genic_Enhancer	Poised_Enhancer	Simiiformes
	ESC_and_NPC	chr12	28460325	28460812	28460589	27.94	chr12	28460413	28460635	+	MIRc	SINE	MIR	Active_Enhancer	Heterochromatin	Eutheria
	ESC_and_NPC	chr12	28759386	28759671	28759531	28.84	chr12	28759477	28759633	C	MLT1H2	LTR	ERVL-MaLR	Active_Enhancer	Flanking_TSS_Enhancer_downstream	Boreotheria
	ESC_and_NPC	chr12	29884897	29885265	29885006	9.68	chr12	29884766	29885858	C	MER11B	LTR	ERVK	Heterochromatin	Heterochromatin	Hominoidea
	ESC_and_NPC	chr12	29884897	29885265	29885180	9.68	chr12	29884766	29885858	C	MER11B	LTR	ERVK	Heterochromatin	Heterochromatin	Hominoidea
	ESC_and_NPC	chr12	31682210	31682424	31682309	20.35	chr12	31682254	31682804	C	LTR55	LTR	ERVL	Heterochromatin	Heterochromatin	Boreotheria
	ESC_and_NPC	chr12	31749344	31749514	31749421	25.1	chr12	31749069	31749596	C	LTR8B	LTR	ERV1	Active_Enhancer	Bivalent_poised_TSS_Enhancer	Simiiformes
	ESC_and_NPC	chr12	31813409	31813660	31813543	34.81	chr12	31813454	31813676	+	L2a_3end	LINE	L2	Poised_Enhancer	Heterochromatin	Boreotheria
	ESC_and_NPC	chr12	33587376	33590202	33587865	25.76	chr12	33587817	33587885	C	L2b_3end	LINE	L2	Active_Enhancer	Quiescent_low	Boreotheria
	ESC_and_NPC	chr12	33587376	33590202	33588267	25.85	chr12	33588101	33588635	+	LTR73	LTR	ERV1	Active_Enhancer	Active_Enhancer	Simiiformes
	ESC_and_NPC	chr12	33587376	33590202	33588831	30	chr12	33588688	33589127	C	L2a_3end	LINE	L2	Active_Enhancer	Active_Enhancer	Boreotheria
	ESC_and_NPC	chr12	33587376	33590202	33589177	29.8	chr12	33588970	33589855	C	L2	LINE	L2	Active_Enhancer	Poised_Enhancer	Boreotheria
	ESC_and_NPC	chr12	33587376	33590202	33589678	29.8	chr12	33588970	33589855	C	L2	LINE	L2	Active_Enhancer	Poised_Enhancer	Eutheria
	ESC_and_NPC	chr12	41933527	41933980	41933641	15.36	chr12	41933588	41934037	+	MER67D	LTR	ERV1	Poised_Enhancer	Quiescent_low	Euarchontoglires
	ESC_and_NPC	chr12	42145613	42145811	42145753	32.7	chr12	42145739	42145845	C	L2d_3end	LINE	L2	Poised_Enhancer	Active_Enhancer	Eutheria
	ESC_and_NPC	chr12	48600615	48601400	48600754	22.25	chr12	48600230	48602221	+	HERVIP10F	LTR	ERV1	Poised_Enhancer	Heterochromatin	Catarrhini
	ESC_and_NPC	chr12	48600615	48601400	48601112	22.25	chr12	48600230	48602221	+	HERVIP10F	LTR	ERV1	Poised_Enhancer	Heterochromatin	Catarrhini
	ESC_and_NPC	chr12	48852608	48852840	48852732	28.1	chr12	48852651	48852813	C	MER20B	DNA	hAT-Charlie	Poised_Enhancer	Flanking_TSS_Enhancer_downstream	Eutheria
	ESC_and_NPC	chr12	50170223	50170581	50170364	25.15	chr12	50170209	50170544	C	LTR10C	LTR	ERV1	Quiescent_low	Heterochromatin	Catarrhini
	ESC_and_NPC	chr12	52454421	52454690	52454561	29.64	chr12	52454285	52454774	C	L1M7_5end	LINE	L1	Poised_Enhancer	Poised_Enhancer	Eutheria
	ESC_and_NPC	chr12	53569038	53569525	53569323	31.33	chr12	53569304	53569641	+	L2c_3end	LINE	L2	Poised_Enhancer	Poised_Enhancer	Eutheria
	ESC_and_NPC	chr12	54564845	54565102	54564983	24.47	chr12	54564835	54565037	+	MIRc	SINE	MIR	Poised_Enhancer	Poised_Enhancer	Eutheria
	ESC_and_NPC	chr12	55746954	55747115	55747034	27.91	chr12	55746945	55747088	C	L2a_3end	LINE	L2	Genic_Enhancer	Active_Enhancer	Eutheria
	ESC_and_NPC	chr12	61521082	61521717	61521462	36.51	chr12	61520965	61521576	+	L2	LINE	L2	Poised_Enhancer	Quiescent_low	Eutheria
	ESC_and_NPC	chr12	62652968	62653170	62653042	25.27	chr12	62652658	62653335	C	L1MEi_5end	LINE	L1	Poised_Enhancer	Quiescent_low	Eutheria
	ESC_and_NPC	chr12	64400221	64400540	64400353	11.76	chr12	64399754	64400469	+	LTR8	LTR	ERV1	Poised_Enhancer	Poised_Enhancer	Catarrhini
	ESC_and_NPC	chr12	66107525	66107769	66107638	26.41	chr12	66107522	66107686	C	MER91B	DNA	hAT-Tip100	Quiescent_low	Poised_Enhancer	Eutheria
	ESC_and_NPC	chr12	67506866	67507032	67506935	23.3	chr12	67506794	67507005	C	MER103C	DNA	hAT-Charlie	Active_Enhancer	Poised_Enhancer	Eutheria
	ESC_and_NPC	chr12	78562422	78562931	78562595	24.6	chr12	78562516	78562901	+	L2a_3end	LINE	L2	Quiescent_low	Poised_Enhancer	Eutheria
	ESC_and_NPC	chr12	79844719	79845019	79844891	27.45	chr12	79844213	79844900	+	L2	LINE	L2	Weak_transcription	Genic_Enhancer	Eutheria
	ESC_and_NPC	chr12	79874641	79875022	79874845	28.12	chr12	79874837	79875124	+	L2a_3end	LINE	L2	Active_Enhancer	Poised_Enhancer	Eutheria
	ESC_and_NPC	chr12	80781379	80781585	80781506	15.42	chr12	80781440	80782251	+	MER57A-int	LTR	ERV1	Bivalent_poised_TSS_Enhancer	Poised_Enhancer	Simiiformes
	ESC_and_NPC	chr12	81207166	81207558	81207376	32.54	chr12	81207368	81207578	+	MIRb	SINE	MIR	Active_Enhancer	Poised_Enhancer	Eutheria
	ESC_and_NPC	chr12	84805415	84805815	84805593	21.12	chr12	84805422	84805914	+	MER67D	LTR	ERV1	Poised_Enhancer	Quiescent_low	Boreotheria
	ESC_and_NPC	chr12	87107208	87108159	87108004	30.77	chr12	87107934	87108063	+	MLT1F-int	LTR	ERVL-MaLR	Active_Enhancer	Heterochromatin	Boreotheria
	ESC_and_NPC	chr12	87107208	87108159	87107554	16.95	chr12	87107218	87107591	C	MLT2B2	LTR	ERVL	Active_Enhancer	Heterochromatin	Boreotheria
	ESC_and_NPC	chr12	87467887	87468225	87468079	12.9	chr12	87467830	87468300	C	LTR72	LTR	ERV1	Active_Enhancer	Poised_Enhancer	Simiiformes
	ESC_and_NPC	chr12	88145654	88145943	88145768	14.95	chr12	88145458	88145909	C	MER4C	LTR	ERV1	Poised_Enhancer	Quiescent_low	Simiiformes
	ESC_and_NPC	chr12	88448442	88448966	88448716	32.09	chr12	88448540	88448822	C	MamRTE1	LINE	RTE-BovB	Quiescent_low	Poised_Enhancer	Eutheria
	ESC_and_NPC	chr12	89450969	89451188	89451082	24.24	chr12	89450851	89451084	C	LTR50	LTR	ERVL	Poised_Enhancer	Active_Enhancer	Eutheria
	ESC_and_NPC	chr12	89821820	89822125	89821957	33.81	chr12	89821822	89822238	+	L4_C_Mam	LINE	RTE-X	Quiescent_low	Heterochromatin	Boreotheria
	ESC_and_NPC	chr12	89966040	89966341	89966205	22.78	chr12	89966171	89966251	C	MIRb	SINE	MIR	Poised_Enhancer	Poised_Enhancer	Eutheria
	ESC_and_NPC	chr12	90079626	90080186	90080024	31.65	chr12	90080017	90080180	+	MIRb	SINE	MIR	Quiescent_low	Quiescent_low	Theria
	ESC_and_NPC	chr12	91155988	91156333	91156173	37.79	chr12	91156126	91156352	+	L2b_3end	LINE	L2	Quiescent_low	Poised_Enhancer	Eutheria
	ESC_and_NPC	chr12	91369924	91370374	91370263	32.03	chr12	91370089	91370570	C	LTR33	LTR	ERVL	Active_Enhancer	Poised_Enhancer	Eutheria
	ESC_and_NPC	chr12	92933648	92933889	92933749	30.9	chr12	92933489	92933944	+	L2	LINE	L2	Quiescent_low	Quiescent_low	Boreotheria
	ESC_and_NPC	chr12	93080528	93081334	93081035	30.12	chr12	93080996	93081078	+	MIR	SINE	MIR	Active_Enhancer	Active_Enhancer	Eutheria
	ESC_and_NPC	chr12	93080528	93081334	93080643	18.09	chr12	93080074	93080794	C	LTR8A	LTR	ERV1	Active_Enhancer	Active_Enhancer	Simiiformes
	ESC_and_NPC	chr12	94261118	94261513	94261315	25.79	chr12	94261143	94261388	+	MamRep434	DNA	TcMar-Tigger	Active_Enhancer	Active_Enhancer	Theria
	ESC_and_NPC	chr12	94426130	94426421	94426266	32.3	chr12	94426169	94426342	+	L2c_3end	LINE	L2	Active_Enhancer	Heterochromatin	Eutheria
	ESC_and_NPC	chr12	95114731	95115349	95115106	32.26	chr12	95115106	95115230	+	L2d2_3end	LINE	L2	Genic_Enhancer	Active_Enhancer	Eutheria
	ESC_and_NPC	chr12	95551372	95551719	95551553	36.17	chr12	95551438	95551690	+	L2b_3end	LINE	L2	Active_TSS	Active_TSS	Eutheria
	ESC_and_NPC	chr12	98857259	98857475	98857373	32.76	chr12	98856953	98857422	C	L2c_3end	LINE	L2	Poised_Enhancer	Active_Enhancer	Eutheria
	ESC_and_NPC	chr12	99195351	99195945	99195640	34.31	chr12	99195520	99195793	+	Plat_L3	LINE	CR1	Poised_Enhancer	Active_Enhancer	Mammalia
	ESC_and_NPC	chr12	100447381	100447833	100447610	19.28	chr12	100447361	100447754	C	LTR50	LTR	ERVL	Quiescent_low	Poised_Enhancer	Eutheria
	ESC_and_NPC	chr12	100995179	100995541	100995342	29.72	chr12	100995076	100995427	C	L2a_3end	LINE	L2	Poised_Enhancer	Active_Enhancer	Eutheria
	ESC_and_NPC	chr12	102611993	102612272	102612119	31.2	chr12	102611878	102612152	C	L2c_3end	LINE	L2	Active_Enhancer	Heterochromatin	Eutheria
	ESC_and_NPC	chr12	104788994	104789366	104789206	24.78	chr12	104788813	104789270	C	MER74B	LTR	ERVL	Poised_Enhancer	Quiescent_low	Boreotheria
	ESC_and_NPC	chr12	106254491	106255115	106254909	25.62	chr12	106254525	106255099	+	L2	LINE	L2	Poised_Enhancer	Poised_Enhancer	Eutheria
	ESC_and_NPC	chr12	106865386	106866103	106865768	28.01	chr12	106865548	106865935	+	L2	LINE	L2	Poised_Enhancer	Poised_Enhancer	Eutheria
	ESC_and_NPC	chr12	107396004	107396590	107396232	24.32	chr12	107396199	107396272	+	MIRb	SINE	MIR	Poised_Enhancer	Poised_Enhancer	Boreotheria
	ESC_and_NPC	chr12	108033140	108033394	108033269	21.38	chr12	108033082	108033433	C	MER113	DNA	hAT-Charlie	Poised_Enhancer	Active_Enhancer	Eutheria
	ESC_and_NPC	chr12	109069969	109070165	109070076	28.93	chr12	109069880	109070326	C	L2	LINE	L2	Quiescent_low	Poised_Enhancer	Eutheria
	ESC_and_NPC	chr12	109458935	109459230	109459042	25.15	chr12	109458652	109459343	+	HAL1	LINE	L1	Active_Enhancer	Poised_Enhancer	Eutheria
	ESC_and_NPC	chr12	110043292	110043535	110043410	33.24	chr12	110043119	110043454	C	L2	LINE	L2	Weak_transcription	Weak_transcription	Eutheria
	ESC_and_NPC	chr12	110861035	110861399	110861180	14	chr12	110860889	110861262	C	MSTA	LTR	ERVL-MaLR	Poised_Enhancer	Active_Enhancer	Catarrhini
	ESC_and_NPC	chr12	116338194	116338896	116338597	25	chr12	116338411	116338629	+	MIR	SINE	MIR	Active_Enhancer	Active_Enhancer	Eutheria
	ESC_and_NPC	chr12	118617640	118618672	118617770	12.57	chr12	118617243	118617786	+	MLT2B3	LTR	ERVL	Quiescent_low	Heterochromatin	Eutheria
	ESC_and_NPC	chr12	118741118	118741612	118741406	24.79	chr12	118741331	118741811	+	L2a_3end	LINE	L2	Quiescent_low	Heterochromatin	Eutheria
	ESC_and_NPC	chr12	119363598	119363772	119363676	25.08	chr12	119363520	119363850	C	L1MEg_5end	LINE	L1	Quiescent_low	Active_Enhancer	Eutheria
	ESC_and_NPC	chr12	121688875	121689036	121688957	23.84	chr12	121688807	121689067	+	MLT1L	LTR	ERVL-MaLR	Quiescent_low	Heterochromatin	Simiiformes
	ESC_and_NPC	chr12	121889041	121889393	121889231	25.81	chr12	121889204	121889328	C	MIR	SINE	MIR	Poised_TSS	Active_TSS	Eutheria
	ESC_and_NPC	chr12	122064166	122064372	122064315	26.72	chr12	122064086	122064568	+	MLT1K	LTR	ERVL-MaLR	Active_Enhancer	Poised_Enhancer	Eutheria
	ESC_and_NPC	chr12	124504608	124504958	124504784	24.14	chr12	124504424	124505047	+	L1MB5_3end	LINE	L1	Active_Enhancer	Active_Enhancer	Eutheria
	ESC_and_NPC	chr12	128158807	128159032	128158909	33.21	chr12	128158736	128159018	+	HAL1ME	LINE	L1	Poised_Enhancer	Poised_Enhancer	Eutheria
	ESC_and_NPC	chr12	129606816	129608312	129607631	25.8	chr12	129607105	129607647	C	MER77	LTR	ERVL	Active_Enhancer	Quiescent_low	Eutheria
	ESC_and_NPC	chr12	129630962	129631214	129631125	33.77	chr12	129631087	129631240	C	MIRb	SINE	MIR	Poised_Enhancer	Poised_Enhancer	Eutheria
	ESC_and_NPC	chr12	130482525	130482831	130482678	29.82	chr12	130482586	130482765	C	L2a_3end	LINE	L2	Quiescent_low	Poised_Enhancer	Boreotheria
	ESC_and_NPC	chr12	130853359	130853874	130853486	22.06	chr12	130853452	130853844	C	MER21C	LTR	ERVL	Active_Enhancer	Poised_Enhancer	Simiiformes
	ESC_and_NPC	chr12	130853359	130853874	130853735	22.06	chr12	130853452	130853844	C	MER21C	LTR	ERVL	Active_Enhancer	Poised_Enhancer	Simiiformes
	ESC_and_NPC	chr12	131990151	131991311	131991155	30.27	chr12	131991087	131991241	C	MIRb	SINE	MIR	Genic_Enhancer	Active_Enhancer	Eutheria
	ESC_and_NPC	chr13	21477108	21477420	21477226	28.19	chr13	21476943	21477334	C	LTR50	LTR	ERVL	Heterochromatin	Heterochromatin	Eutheria
	ESC_and_NPC	chr13	22880644	22881411	22880950	25.37	chr13	22880762	22881269	C	MER4-int	LTR	ERV1	Active_Enhancer	Heterochromatin	Hominidae
	ESC_and_NPC	chr13	22880644	22881411	22881221	25.37	chr13	22880762	22881269	C	MER4-int	LTR	ERV1	Active_Enhancer	Bivalent_poised_TSS_Enhancer	Hominidae
	ESC_and_NPC	chr13	23507979	23508185	23508077	14.68	chr13	23507873	23508191	+	Tigger3b	DNA	TcMar-Tigger	Poised_Enhancer	Poised_Enhancer	Simiiformes
	ESC_and_NPC	chr13	25153802	25154164	25153982	15.5	chr13	25153933	25154137	C	LTR49	LTR	ERV1	Active_Enhancer	Poised_Enhancer	Primates
	ESC_and_NPC	chr13	27195022	27195530	27195369	32.31	chr13	27195293	27195655	+	L3b_3end	LINE	CR1	Poised_Enhancer	Active_Enhancer	Eutheria
	ESC_and_NPC	chr13	32012097	32012405	32012236	24.26	chr13	32012213	32012353	C	L2a_3end	LINE	L2	Poised_Enhancer	Quiescent_low	Eutheria
	ESC_and_NPC	chr13	33509851	33510108	33509967	30.05	chr13	33509904	33510308	+	MLT1J-int	LTR	ERVL-MaLR	Quiescent_low	Poised_Enhancer	Eutheria
	ESC_and_NPC	chr13	36298570	36299087	36298898	19.02	chr13	36298846	36299076	+	MLT2B4	LTR	ERVL	Active_Enhancer	Quiescent_low	Boreotheria
	ESC_and_NPC	chr13	36778087	36778509	36778339	18.33	chr13	36777918	36778673	+	L1PA12_5end	LINE	L1	Active_Enhancer	Active_Enhancer	Hominidae
	ESC_and_NPC	chr13	37106620	37106934	37106792	32.38	chr13	37106685	37106862	C	MLT1I	LTR	ERVL-MaLR	Poised_Enhancer	Poised_Enhancer	Eutheria
	ESC_and_NPC	chr13	37198746	37199050	37198897	20.04	chr13	37197978	37199069	C	L1PA15-16_5end	LINE	L1	Poised_Enhancer	Active_Enhancer	Hominidae
	ESC_and_NPC	chr13	37914349	37915471	37914853	12.88	chr13	37914792	37915343	C	MER61E	LTR	ERV1	Poised_Enhancer	Active_Enhancer	Simiiformes
	ESC_and_NPC	chr13	39130350	39130684	39130516	21.81	chr13	39130292	39130809	C	MLT1F1	LTR	ERVL-MaLR	Active_Enhancer	Active_Enhancer	Eutheria
	ESC_and_NPC	chr13	39348265	39348877	39348482	29.37	chr13	39348188	39348648	+	LTR16A2	LTR	ERVL	Poised_Enhancer	Active_Enhancer	Eutheria
	ESC_and_NPC	chr13	39931479	39931798	39931631	31.77	chr13	39930916	39931758	+	L1M6_5end	LINE	L1	Quiescent_low	Poised_Enhancer	Eutheria
	ESC_and_NPC	chr13	40680680	40680973	40680817	26.92	chr13	40680798	40680875	+	MIRb	SINE	MIR	Active_Enhancer	Heterochromatin	Eutheria
	ESC_and_NPC	chr13	44078830	44079341	44079089	27.7	chr13	44078989	44079139	+	Eutr5	LTR	LTR	Active_Enhancer	Poised_Enhancer	Eutheria
	ESC_and_NPC	chr13	45705222	45705564	45705396	28.61	chr13	45705242	45705640	C	CR1-16_AMi	LINE	CR1	Poised_Enhancer	Active_Enhancer	Theria
	ESC_and_NPC	chr13	47472592	47472813	47472699	19.89	chr13	47472546	47472948	+	MER67D	LTR	ERV1	Poised_Enhancer	Poised_Enhancer	Boreotheria
	ESC_and_NPC	chr13	51169363	51169543	51169459	16.6	chr13	51169348	51169865	+	THE1D-int	LTR	ERVL-MaLR	Active_Enhancer	Poised_Enhancer	Catarrhini
	ESC_and_NPC	chr13	51311978	51312506	51312177	24.51	chr13	51312010	51312473	+	LTR16B1	LTR	ERVL	Active_Enhancer	Active_Enhancer	Eutheria
	ESC_and_NPC	chr13	53151785	53152114	53151930	21.88	chr13	53151827	53152110	C	LTR41C	LTR	ERVL	Quiescent_low	Poised_Enhancer	Eutheria
	ESC_and_NPC	chr13	54144903	54145160	54145014	23.11	chr13	54144878	54145320	+	MER74B	LTR	ERVL	Poised_Enhancer	Heterochromatin	Boreotheria
	ESC_and_NPC	chr13	55564165	55564725	55564522	29.72	chr13	55564428	55564752	C	L1MDb_5end	LINE	L1	Poised_Enhancer	Active_Enhancer	Eutheria
	ESC_and_NPC	chr13	60583578	60583825	60583690	22.65	chr13	60583606	60584041	+	MER74A	LTR	ERVL	Active_Enhancer	Poised_Enhancer	Euarchontoglires
	ESC_and_NPC	chr13	61778481	61778915	61778733	13.05	chr13	61778321	61778933	C	MER4A1_v	LTR	ERV1	Poised_Enhancer	Poised_Enhancer	Simiiformes
	ESC_and_NPC	chr13	62483782	62484184	62483989	22.44	chr13	62483490	62484067	+	MER76	LTR	ERVL	Poised_Enhancer	Active_Enhancer	Boreotheria
	ESC_and_NPC	chr13	62511249	62511681	62511433	19.79	chr13	62510848	62513010	C	L1P4a_5end	LINE	L1	Poised_Enhancer	Heterochromatin	Simiiformes
	ESC_and_NPC	chr13	64684268	64685543	64684552	25.34	chr13	64682946	64684674	C	L1M4b_5end	LINE	L1	Active_Enhancer	Quiescent_low	Boreotheria
	ESC_and_NPC	chr13	64684268	64685543	64684902	25.34	chr13	64684702	64685515	C	L1M4b_5end	LINE	L1	Active_Enhancer	Poised_Enhancer	Boreotheria
	ESC_and_NPC	chr13	64684268	64685543	64685173	25.34	chr13	64684702	64685515	C	L1M4b_5end	LINE	L1	Active_Enhancer	Quiescent_low	Boreotheria
	ESC_and_NPC	chr13	66224608	66225107	66224903	20.75	chr13	66224561	66225061	C	MER67D	LTR	ERV1	Poised_Enhancer	Active_Enhancer	Boreotheria
	ESC_and_NPC	chr13	68713230	68713868	68713528	16.95	chr13	68713386	68713858	+	MER67D	LTR	ERV1	Active_Enhancer	Quiescent_low	Boreotheria
	ESC_and_NPC	chr13	69234305	69234535	69234423	26.4	chr13	69234112	69236092	C	L1P4d_5end	LINE	L1	Active_Enhancer	Heterochromatin	Simiiformes
	ESC_and_NPC	chr13	70249443	70249629	70249522	20.78	chr13	70249450	70249528	+	MER70B	LTR	ERVL	Poised_Enhancer	Poised_Enhancer	Euarchonta
	ESC_and_NPC	chr13	70893859	70894134	70893997	34.19	chr13	70893869	70894109	C	L2a_3end	LINE	L2	Quiescent_low	Bivalent_poised_TSS_Enhancer	Eutheria
	ESC_and_NPC	chr13	72062653	72062899	72062789	17.59	chr13	72062126	72064539	+	L1PA10_5end	LINE	L1	Quiescent_low	Poised_Enhancer	Catarrhini
	ESC_and_NPC	chr13	72432088	72432249	72432152	20.93	chr13	72432101	72432237	+	Eulor6B	DNA	Crypton	Poised_Enhancer	Heterochromatin	Tetrapoda
	ESC_and_NPC	chr13	77047637	77048342	77048095	10.38	chr13	77047494	77048101	+	LTR25	LTR	ERV1	Weak_transcription	Active_Enhancer	Simiiformes
	ESC_and_NPC	chr13	77047637	77048342	77047733	10.38	chr13	77047494	77048101	+	LTR25	LTR	ERV1	Weak_transcription	Active_Enhancer	Simiiformes
	ESC_and_NPC	chr13	79805368	79805677	79805519	34.1	chr13	79805408	79805539	C	MIR3	SINE	MIR	Poised_Enhancer	Poised_Enhancer	Eutheria
	ESC_and_NPC	chr13	81140636	81140889	81140739	7.08	chr13	81140686	81141297	+	PABL_A	LTR	ERV1	Active_Enhancer	Quiescent_low	Simiiformes
	ESC_and_NPC	chr13	82747411	82747666	82747550	34.1	chr13	82747451	82747672	C	MIR	SINE	MIR	Poised_Enhancer	Active_Enhancer	Eutheria
	ESC_and_NPC	chr13	83941580	83942431	83942227	10.6	chr13	83941698	83942245	+	MER61E	LTR	ERV1	Repeats	Quiescent_low	Catarrhini
	ESC_and_NPC	chr13	83941580	83942431	83941920	10.6	chr13	83941698	83942245	+	MER61E	LTR	ERV1	Repeats	Active_Enhancer	Catarrhini
	ESC_and_NPC	chr13	84654906	84655260	84655135	30.97	chr13	84655059	84655290	C	MLT1H	LTR	ERVL-MaLR	Active_Enhancer	Active_Enhancer	Eutheria
	ESC_and_NPC	chr13	90717368	90718332	90717743	32.1	chr13	90717637	90717881	C	MIRc	SINE	MIR	Quiescent_low	Active_Enhancer	Eutheria
	ESC_and_NPC	chr13	91406693	91406860	91406769	23.13	chr13	91406364	91406893	+	LTR55	LTR	ERVL	Heterochromatin	Bivalent_poised_TSS_Enhancer	Eutheria
	ESC_and_NPC	chr13	95834283	95834536	95834399	23.44	chr13	95834274	95834484	+	MER20	DNA	hAT-Charlie	Repeats	Quiescent_low	Eutheria
	ESC_and_NPC	chr13	98327577	98328318	98327910	18.73	chr13	98327734	98328401	C	MER72	LTR	ERV1	Active_Enhancer	Active_Enhancer	Simiiformes
	ESC_and_NPC	chr13	98327577	98328318	98328189	18.73	chr13	98327734	98328401	C	MER72	LTR	ERV1	Active_Enhancer	Active_Enhancer	Simiiformes
	ESC_and_NPC	chr13	101970382	101970964	101970819	25.23	chr13	101970465	101970903	+	LTR48	LTR	ERV1	Quiescent_low	Poised_Enhancer	Primates
	ESC_and_NPC	chr13	101970382	101970964	101970518	25.23	chr13	101970465	101970903	+	LTR48	LTR	ERV1	Quiescent_low	Poised_Enhancer	Primates
	ESC_and_NPC	chr13	106151127	106151893	106151578	37.54	chr13	106151543	106151807	C	L2b_3end	LINE	L2	Poised_Enhancer	Poised_Enhancer	Eutheria
	ESC_and_NPC	chr13	108060016	108060392	108060192	19.47	chr13	108060165	108062597	+	L1M1_5end	LINE	L1	Quiescent_low	Heterochromatin	Catarrhini
	ESC_and_NPC	chr13	108508400	108508638	108508512	38.06	chr13	108508483	108508906	C	L1M3d_5end	LINE	L1	Heterochromatin	Quiescent_low	Boreotheria
	ESC_and_NPC	chr13	108778036	108778343	108778207	33.47	chr13	108778025	108778279	C	HERVL	LTR	ERVL	Quiescent_low	Poised_Enhancer	Primates
	ESC_and_NPC	chr13	111658030	111658739	111658374	32.05	chr13	111658303	111658380	C	UCON105	DNA	hAT	Poised_Enhancer	Active_Enhancer	Eutheria
	ESC_and_NPC	chr14	21308785	21309207	21309035	10.52	chr14	21308566	21309205	C	LTR9B	LTR	ERV1	Active_Enhancer	Active_TSS	Simiiformes
	ESC_and_NPC	chr14	24852674	24852946	24852813	19.64	chr14	24852797	24852852	+	MER91C	DNA	hAT-Tip100	Poised_Enhancer	Poised_Enhancer	Eutheria
	ESC_and_NPC	chr14	25868571	25868732	25868667	27.24	chr14	25868554	25869448	C	L1MD2_5end	LINE	L1	Poised_Enhancer	Heterochromatin	Boreotheria
	ESC_and_NPC	chr14	28661368	28661842	28661672	27.8	chr14	28661237	28661757	+	L1MCc_5end	LINE	L1	Active_Enhancer	Quiescent_low	Eutheria
	ESC_and_NPC	chr14	31934755	31935127	31934901	32.93	chr14	31934831	31935175	C	L3	LINE	CR1	Quiescent_low	Poised_Enhancer	Eutheria
	ESC_and_NPC	chr14	32813352	32814082	32813633	22.57	chr14	32812887	32813642	C	MER21C	LTR	ERVL	Active_Enhancer	Quiescent_low	Euarchontoglires
	ESC_and_NPC	chr14	40362744	40363315	40363131	11.81	chr14	40363014	40363433	+	LTR23	LTR	ERV1	Poised_Enhancer	Heterochromatin	Simiiformes
	ESC_and_NPC	chr14	42664247	42664678	42664419	16	chr14	42662770	42664939	C	MER50-int	LTR	ERV1	Quiescent_low	Quiescent_low	Simiiformes
	ESC_and_NPC	chr14	43949437	43949740	43949560	37.93	chr14	43949321	43949743	C	LTR81C	LTR	Gypsy	Poised_Enhancer	Poised_Enhancer	Eutheria
	ESC_and_NPC	chr14	45527314	45527571	45527446	24.67	chr14	45526331	45527708	+	L1P4a_5end	LINE	L1	Quiescent_low	Heterochromatin	Simiiformes
	ESC_and_NPC	chr14	50139295	50139575	50139415	20	chr14	50139333	50139542	+	MER20	DNA	hAT-Charlie	Quiescent_low	Poised_Enhancer	Eutheria
	ESC_and_NPC	chr14	53646637	53647377	53646838	29.39	chr14	53646666	53646901	C	L1MEg_5end	LINE	L1	Quiescent_low	Active_Enhancer	Euarchontoglires
	ESC_and_NPC	chr14	53646637	53647377	53647161	12.21	chr14	53647046	53647176	+	L1M4c_5end	LINE	L1	Repeats	Active_Enhancer	Euarchontoglires
	ESC_and_NPC	chr14	54362001	54362621	54362315	19.22	chr14	54362125	54362460	C	MLT1A0	LTR	ERVL-MaLR	Quiescent_low	Poised_Enhancer	Euarchontoglires
	ESC_and_NPC	chr14	54487765	54488114	54487904	28.64	chr14	54487726	54488140	C	L2	LINE	L2	Poised_TSS	Flanking_TSS_Enhancer_downstream	Eutheria
	ESC_and_NPC	chr14	56874548	56874710	56874652	31.6	chr14	56874247	56874697	+	MLT1L	LTR	ERVL-MaLR	Poised_Enhancer	Poised_Enhancer	Eutheria
	ESC_and_NPC	chr14	59811954	59812273	59812097	24.05	chr14	59811625	59812163	+	Charlie7	DNA	hAT-Charlie	Poised_Enhancer	Poised_Enhancer	Eutheria
	ESC_and_NPC	chr14	62445454	62445977	62445758	12.65	chr14	62445551	62445978	+	LTR8A	LTR	ERV1	Active_Enhancer	Heterochromatin	Simiiformes
	ESC_and_NPC	chr14	64573068	64573420	64573280	30.71	chr14	64573223	64573369	C	Tigger16b	DNA	TcMar-Tigger	Active_Enhancer	Poised_Enhancer	Eutheria
	ESC_and_NPC	chr14	65225108	65225710	65225528	28.72	chr14	65225527	65226749	C	LTR78	LTR	ERV1	Poised_Enhancer	Poised_Enhancer	Eutheria
	ESC_and_NPC	chr14	65472250	65472502	65472384	16.71	chr14	65472050	65472455	C	MSTB1	LTR	ERVL-MaLR	Poised_Enhancer	Active_Enhancer	Primates
	ESC_and_NPC	chr14	70647435	70647808	70647656	21.66	chr14	70646894	70647888	C	MER45B	DNA	hAT-Tip100	Poised_Enhancer	Poised_Enhancer	Eutheria
	ESC_and_NPC	chr14	72075497	72076384	72076003	30.68	chr14	72075889	72076173	C	LTR101_Mam	LTR	ERVL	Active_Enhancer	Active_Enhancer	Eutheria
	ESC_and_NPC	chr14	72797048	72797291	72797163	21.06	chr14	72797050	72797418	+	MLT1H	LTR	ERVL-MaLR	Active_Enhancer	Poised_Enhancer	Eutheria
	ESC_and_NPC	chr14	73783298	73783825	73783526	29.69	chr14	73783508	73783572	C	L2	LINE	L2	Poised_Enhancer	Active_Enhancer	Eutheria
	ESC_and_NPC	chr14	77044645	77044909	77044765	30.37	chr14	77044613	77044829	+	MER124	DNA	DNA	Poised_Enhancer	Poised_Enhancer	Eutheria
	ESC_and_NPC	chr14	85762067	85762891	85762672	25.42	chr14	85762664	85762785	C	LFSINE_Vert	SINE	tRNA	Quiescent_low	Active_Enhancer	Theria
	ESC_and_NPC	chr14	87149955	87150179	87150055	18.65	chr14	87149944	87150446	+	MER67D	LTR	ERV1	Poised_Enhancer	Poised_Enhancer	Boreotheria
	ESC_and_NPC	chr14	88364798	88365147	88364942	10.76	chr14	88364561	88365433	C	MER4D0	LTR	ERV1	Active_Enhancer	Active_Enhancer	Simiiformes
	ESC_and_NPC	chr14	92108446	92108826	92108712	11.18	chr14	92108241	92108870	C	LTR9B	LTR	ERV1	Active_Enhancer	Poised_Enhancer	Catarrhini
	ESC_and_NPC	chr14	95255506	95255842	95255692	20.4	chr14	95255631	95255940	+	Tigger9b	DNA	TcMar-Tigger	Poised_Enhancer	Poised_Enhancer	Eutheria
	ESC_and_NPC	chr14	95948057	95948942	95948755	20.2	chr14	95948412	95948997	C	MER97a	DNA	hAT-Tip100	Active_Enhancer	Active_Enhancer	Eutheria
	ESC_and_NPC	chr14	97100215	97100656	97100446	14.63	chr14	97100341	97100636	C	MER66B	LTR	ERV1	Quiescent_low	Poised_Enhancer	Simiiformes
	ESC_and_NPC	chr14	99889235	99889838	99889427	32.91	chr14	99889403	99889481	C	L2c_3end	LINE	L2	Active_Enhancer	Active_Enhancer	Eutheria
	ESC_and_NPC	chr14	99889235	99889838	99889751	27.66	chr14	99889706	99889804	C	L2	LINE	L2	Active_Enhancer	Active_Enhancer	Eutheria
	ESC_and_NPC	chr14	100764490	100765464	100765028	26.22	chr14	100764935	100765310	C	ERV3-16A3_I	LTR	ERVL	Quiescent_low	Active_Enhancer	Eutheria
	ESC_and_NPC	chr14	103416901	103417635	103417196	27.22	chr14	103416805	103417471	C	L2	LINE	L2	Genic_Enhancer	Active_Enhancer	Boreotheria
	ESC_and_NPC	chr15	24070138	24070407	24070265	25.27	chr15	24069566	24071672	C	ERVL-B4	LTR	ERVL	Heterochromatin	Repeats	Catarrhini
	ESC_and_NPC	chr15	24632341	24632610	24632473	24.97	chr15	24632154	24633007	C	ERVL	LTR	ERVL	Heterochromatin	Heterochromatin	Catarrhini
	ESC_and_NPC	chr15	24858746	24859530	24858893	10.38	chr15	24858798	24859299	+	LTR10D	LTR	ERV1	Active_Enhancer	Active_Enhancer	Catarrhini
	ESC_and_NPC	chr15	24858746	24859530	24859209	10.38	chr15	24858798	24859299	+	LTR10D	LTR	ERV1	Active_Enhancer	Active_Enhancer	Catarrhini
	ESC_and_NPC	chr15	35020421	35020729	35020570	28.45	chr15	35020463	35020750	+	MamTip3	DNA	hAT-Tip100	Active_Enhancer	Poised_Enhancer	Eutheria
	ESC_and_NPC	chr15	35436517	35436761	35436632	11.11	chr15	35436592	35436683	+	MER61-int	LTR	ERV1	Quiescent_low	Heterochromatin	Catarrhini
	ESC_and_NPC	chr15	35547953	35548839	35548232	10.76	chr15	35547792	35548427	C	LTR9B	LTR	ERV1	Active_Enhancer	Active_TSS	Simiiformes
	ESC_and_NPC	chr15	35547953	35548839	35548584	32.28	chr15	35548428	35548694	C	L2d_3end	LINE	L2	Active_Enhancer	Active_Enhancer	Eutheria
	ESC_and_NPC	chr15	36981599	36981930	36981786	15.6	chr15	36981636	36982201	+	MLT2B2	LTR	ERVL	Poised_Enhancer	Bivalent_poised_TSS_Enhancer	Boreotheria
	ESC_and_NPC	chr15	42384717	42384974	42384865	21.21	chr15	42384812	42384911	C	MamTip3	DNA	hAT-Tip100	Poised_Enhancer	Poised_Enhancer	Eutheria
	ESC_and_NPC	chr15	42890521	42890784	42890666	23.08	chr15	42890664	42890869	+	MER21C	LTR	ERVL	Active_Enhancer	Heterochromatin	Haplorhini
	ESC_and_NPC	chr15	45158067	45158395	45158214	36.97	chr15	45158183	45158397	+	L3b_3end	LINE	CR1	Poised_Enhancer	Poised_Enhancer	Eutheria
	ESC_and_NPC	chr15	45326356	45327332	45326894	18.86	chr15	45326801	45327314	C	MER21C	LTR	ERVL	Poised_Enhancer	Poised_Enhancer	Simiiformes
	ESC_and_NPC	chr15	45326356	45327332	45326607	13.04	chr15	45326396	45326800	C	LTR26C	LTR	ERV1	Poised_Enhancer	Poised_Enhancer	Simiiformes
	ESC_and_NPC	chr15	45326356	45327332	45327094	18.86	chr15	45326801	45327314	C	MER21C	LTR	ERVL	Quiescent_low	Poised_Enhancer	Simiiformes
	ESC_and_NPC	chr15	45795515	45795828	45795660	34.61	chr15	45795546	45795679	+	AmnSINE1	SINE	5S-Deu-L2	Quiescent_low	Heterochromatin	Theria
	ESC_and_NPC	chr15	57356727	57357075	57356909	15.61	chr15	57356600	57356913	+	AluJb	SINE	Alu	Poised_Enhancer	Active_Enhancer	Primates
	ESC_and_NPC	chr15	58383757	58383989	58383875	27.11	chr15	58383643	58383939	C	MamGypLTR3	LTR	Gypsy	Poised_Enhancer	Poised_Enhancer	Eutheria
	ESC_and_NPC	chr15	60110444	60111100	60110515	20.06	chr15	60110382	60110812	+	L2a_3end	LINE	L2	Poised_Enhancer	Poised_Enhancer	Eutheria
	ESC_and_NPC	chr15	60110444	60111100	60110769	20.06	chr15	60110382	60110812	+	L2a_3end	LINE	L2	Poised_Enhancer	Poised_Enhancer	Eutheria
	ESC_and_NPC	chr15	60391031	60391457	60391242	28.71	chr15	60391152	60391253	C	MIRc	SINE	MIR	Poised_Enhancer	Quiescent_low	Eutheria
	ESC_and_NPC	chr15	62758283	62759223	62758783	32.95	chr15	62758778	62758955	+	MIR3	SINE	MIR	Active_Enhancer	Poised_Enhancer	Theria
	ESC_and_NPC	chr15	63361881	63362416	63362282	34.3	chr15	63362226	63362397	C	MIR	SINE	MIR	Poised_Enhancer	Quiescent_low	Eutheria
	ESC_and_NPC	chr15	63762923	63763464	63763198	9.09	chr15	63762852	63763212	+	LTR14B	LTR	ERVK	Quiescent_low	Quiescent_low	Catarrhini
	ESC_and_NPC	chr15	63972776	63973148	63972942	20.11	chr15	63972924	63973118	+	MLT-int	LTR	ERVL-MaLR	Active_Enhancer	Poised_Enhancer	Boreotheria
	ESC_and_NPC	chr15	64667637	64668570	64667957	30.02	chr15	64667739	64668220	+	L1MEi_5end	LINE	L1	Poised_Enhancer	Active_Enhancer	Eutheria
	ESC_and_NPC	chr15	64979325	64979717	64979445	27.7	chr15	64979397	64979626	+	L3	LINE	CR1	Genic_Enhancer	Active_Enhancer	Eutheria
	ESC_and_NPC	chr15	66625524	66625825	66625663	24.56	chr15	66625532	66625706	+	L1ME3G_3end	LINE	L1	Active_Enhancer	Heterochromatin	Boreotheria
	ESC_and_NPC	chr15	66828074	66828247	66828158	13.58	chr15	66828097	66828524	+	LTR56	LTR	ERV1	Poised_Enhancer	Quiescent_low	Catarrhini
	ESC_and_NPC	chr15	67030087	67030860	67030549	33.66	chr15	67030345	67030549	+	MamRep434	DNA	TcMar-Tigger	Active_Enhancer	Active_Enhancer	Eutheria
	ESC_and_NPC	chr15	69272242	69272460	69272344	28.97	chr15	69272312	69272463	C	L2d2_3end	LINE	L2	Poised_Enhancer	Quiescent_low	Eutheria
	ESC_and_NPC	chr15	69526556	69527219	69526899	22.34	chr15	69526803	69526905	C	MamTip2b	DNA	hAT-Tip100	Poised_Enhancer	Active_Enhancer	Eutheria
	ESC_and_NPC	chr15	70506032	70506343	70506196	28.57	chr15	70506140	70506209	+	UCON88	Unknown	Unknown	Poised_Enhancer	Poised_Enhancer	Eutheria
	ESC_and_NPC	chr15	70633103	70633575	70633292	28.48	chr15	70633025	70633515	+	L3	LINE	CR1	Poised_Enhancer	Active_Enhancer	Eutheria
	ESC_and_NPC	chr15	71085829	71085994	71085909	22.35	chr15	71085901	71085987	C	MamRep605	LTR	LTR	Poised_Enhancer	Poised_Enhancer	Eutheria
	ESC_and_NPC	chr15	75823950	75824186	75824061	31.88	chr15	75823960	75824286	+	L2c_3end	LINE	L2	Poised_Enhancer	Active_Enhancer	Eutheria
	ESC_and_NPC	chr15	77634451	77634620	77634532	27.97	chr15	77634456	77634601	C	MIRc	SINE	MIR	Active_Enhancer	Flanking_TSS_Enhancer_downstream	Theria
	ESC_and_NPC	chr15	78312623	78312978	78312811	18.99	chr15	78312771	78312930	+	LTR16E2	LTR	ERVL	Quiescent_low	Active_Enhancer	Eutheria
	ESC_and_NPC	chr15	83010957	83011202	83011082	34.97	chr15	83010833	83011171	C	L2c_3end	LINE	L2	Poised_TSS	Poised_TSS	Eutheria
	ESC_and_NPC	chr15	83208070	83208575	83208396	24.45	chr15	83208343	83208491	+	MIRb	SINE	MIR	Active_TSS	Active_TSS	Eutheria
	ESC_and_NPC	chr15	86236969	86237228	86237079	10.47	chr15	86236564	86237206	C	LTR9B	LTR	ERV1	Active_Enhancer	Quiescent_low	Catarrhini
	ESC_and_NPC	chr15	90583811	90584199	90584009	35.77	chr15	90583853	90584234	+	L4_C_Mam	LINE	RTE-X	Poised_Enhancer	Poised_Enhancer	Eutheria
	ESC_and_NPC	chr15	91706538	91706915	91706665	29.01	chr15	91706604	91706770	+	LTR50	LTR	ERVL	Quiescent_low	Heterochromatin	Eutheria
	ESC_and_NPC	chr15	92510049	92510717	92510441	24.56	chr15	92509825	92510469	C	MER21C	LTR	ERVL	Active_Enhancer	Active_Enhancer	Boreotheria
	ESC_and_NPC	chr15	92521633	92521821	92521718	11.92	chr15	92521651	92522240	C	LTR26C	LTR	ERV1	Poised_Enhancer	Quiescent_low	Haplorhini
	ESC_and_NPC	chr15	92521869	92522135	92522003	11.92	chr15	92521651	92522240	C	LTR26C	LTR	ERV1	Poised_Enhancer	Quiescent_low	Haplorhini
	ESC_and_NPC	chr15	92647705	92648124	92647982	13.32	chr15	92647427	92648313	+	MER4D	LTR	ERV1	Active_Enhancer	Active_Enhancer	Catarrhini
	ESC_and_NPC	chr15	92647705	92648124	92647839	13.32	chr15	92647427	92648313	+	MER4D	LTR	ERV1	Active_Enhancer	Active_Enhancer	Catarrhini
	ESC_and_NPC	chr15	92822556	92822772	92822651	17.07	chr15	92822083	92822714	C	MER67C	LTR	ERV1	Active_Enhancer	Active_Enhancer	Boreotheria
	ESC_and_NPC	chr15	93241882	93242370	93242131	36.74	chr15	93241757	93242229	C	L2b_3end	LINE	L2	Poised_Enhancer	Active_Enhancer	Theria
	ESC_and_NPC	chr15	96699857	96700242	96700004	30.11	chr15	96699984	96700258	C	LFSINE_Vert	SINE	tRNA	Poised_Enhancer	Poised_Enhancer	Mammalia
	ESC_and_NPC	chr15	100002069	100002384	100002225	37.03	chr15	100002031	100002254	C	L3	LINE	CR1	Poised_Enhancer	Poised_Enhancer	Eutheria
	ESC_and_NPC	chr15	100461161	100461499	100461328	30.98	chr15	100461122	100461347	+	MIRc	SINE	MIR	Heterochromatin	Repeats	Eutheria
	ESC_and_NPC	chr15	101509380	101509578	101509479	24.24	chr15	101509191	101509850	C	HAL1	LINE	L1	Quiescent_low	Poised_Enhancer	Boreotheria
	ESC_and_NPC	chr16	383583	383783	383678	29.96	chr16	383571	383824	+	L1ME4b_3end	LINE	L1	Poised_TSS	Bivalent_poised_TSS_downstream	Eutheria
	ESC_and_NPC	chr16	3553209	3553371	3553284	21.6	chr16	3553096	3553712	+	MER67C	LTR	ERV1	Poised_Enhancer	Poised_Enhancer	Eutheria
	ESC_and_NPC	chr16	6341945	6342242	6342113	30.01	chr16	6342072	6342361	C	L2	LINE	L2	Repeats	Bivalent_poised_TSS_Enhancer	Boreotheria
	ESC_and_NPC	chr16	8983572	8984085	8983834	31.39	chr16	8983753	8983843	+	MIR	SINE	MIR	Poised_Enhancer	Heterochromatin	Eutheria
	ESC_and_NPC	chr16	10642232	10642825	10642593	18.85	chr16	10642130	10642627	+	MER74A	LTR	ERVL	Poised_Enhancer	Active_Enhancer	Haplorhini
	ESC_and_NPC	chr16	12429615	12430114	12429866	35.71	chr16	12429825	12429937	+	MIRb	SINE	MIR	Quiescent_low	Active_Enhancer	Eutheria
	ESC_and_NPC	chr16	12740469	12740768	12740604	36.43	chr16	12740521	12740827	C	L2b_3end	LINE	L2	Quiescent_low	Heterochromatin	Eutheria
	ESC_and_NPC	chr16	17377632	17378166	17377952	37.04	chr16	17377894	17377975	C	MIR3	SINE	MIR	Poised_Enhancer	Poised_Enhancer	Eutheria
	ESC_and_NPC	chr16	17837057	17837226	17837143	31.69	chr16	17836872	17837239	+	MLT1I	LTR	ERVL-MaLR	Active_Enhancer	Poised_Enhancer	Eutheria
	ESC_and_NPC	chr16	19556159	19556429	19556301	32.16	chr16	19556221	19556420	C	L2b_3end	LINE	L2	Active_TSS	Flanking_TSS_Enhancer_downstream	Eutheria
	ESC_and_NPC	chr16	19882719	19882939	19882829	28.22	chr16	19882682	19882928	+	L2	LINE	L2	Active_TSS	Flanking_TSS_Enhancer_downstream	Eutheria
	ESC_and_NPC	chr16	20675712	20676104	20676009	27.38	chr16	20675254	20676244	+	HERV3	LTR	ERV1	Poised_Enhancer	Quiescent_low	Hominoidea
	ESC_and_NPC	chr16	20675712	20676104	20675798	12.09	chr16	20674609	20675855	+	HERV15	LTR	ERV1	Poised_Enhancer	Active_Enhancer	Hominoidea
	ESC_and_NPC	chr16	22775579	22776035	22775773	31.03	chr16	22775606	22775847	+	MamGypLTR1c	LTR	Gypsy	Poised_Enhancer	Poised_Enhancer	Eutheria
	ESC_and_NPC	chr16	24125347	24125514	24125418	34.15	chr16	24125168	24125458	+	L2	LINE	L2	Poised_Enhancer	Poised_Enhancer	Eutheria
	ESC_and_NPC	chr16	26599381	26600034	26599618	15.24	chr16	26599216	26599815	C	LTR26D	LTR	ERV1	Active_Enhancer	Poised_Enhancer	Simiiformes
	ESC_and_NPC	chr16	26986240	26986569	26986401	17.54	chr16	26986294	26986463	C	LTR49	LTR	ERV1	Active_Enhancer	Active_Enhancer	Catarrhini
	ESC_and_NPC	chr16	27259631	27260090	27259842	26.29	chr16	27259697	27260573	+	L1MEd_5end	LINE	L1	Poised_Enhancer	Quiescent_low	Euarchontoglires
	ESC_and_NPC	chr16	28212137	28212445	28212283	16.48	chr16	28212245	28212337	C	L2a_3end	LINE	L2	Active_TSS	Flanking_TSS_Enhancer_downstream	Eutheria
	ESC_and_NPC	chr16	29679505	29679922	29679697	22.87	chr16	29679667	29679959	C	LTR14C	LTR	ERVK	Poised_TSS	Active_TSS	Catarrhini
	ESC_and_NPC	chr16	30096817	30097231	30097010	13.98	chr16	30096925	30097207	+	LTR10B2	LTR	ERV1	Repeats	Repeats	Catarrhini
	ESC_and_NPC	chr16	30623220	30623492	30623375	14.81	chr16	30618767	30623746	C	HERVK3	LTR	ERVK	Quiescent_low	Heterochromatin	Catarrhini
	ESC_and_NPC	chr16	50021517	50021940	50021751	26.4	chr16	50021575	50021752	C	MamTip3	DNA	hAT-Tip100	Poised_Enhancer	Active_Enhancer	Eutheria
	ESC_and_NPC	chr16	50024805	50024979	50024888	24.74	chr16	50024841	50024938	+	L2d2_3end	LINE	L2	Poised_TSS	Poised_Enhancer	Eutheria
	ESC_and_NPC	chr16	54242249	54242496	54242362	21.6	chr16	54242121	54242546	C	MLT1J2	LTR	ERVL-MaLR	Quiescent_low	Bivalent_poised_TSS_Enhancer	Eutheria
	ESC_and_NPC	chr16	59210649	59211933	59211116	31.98	chr16	59210994	59211192	+	OldhAT1	DNA	hAT-Ac	Poised_Enhancer	Poised_Enhancer	Theria
	ESC_and_NPC	chr16	59320734	59321043	59320868	32.52	chr16	59320857	59320990	+	L2c_3end	LINE	L2	Poised_Enhancer	Quiescent_low	Eutheria
	ESC_and_NPC	chr16	62239525	62239774	62239619	23.34	chr16	62239528	62239622	+	MamTip2	DNA	hAT-Tip100	Active_Enhancer	Quiescent_low	Theria
	ESC_and_NPC	chr16	62953597	62955408	62954552	26.03	chr16	62954139	62954680	C	LTR53	LTR	ERVL	Active_Enhancer	Active_Enhancer	Boreotheria
	ESC_and_NPC	chr16	63612525	63612833	63612703	25.24	chr16	63611209	63613693	C	L1M4b_5end	LINE	L1	Active_Enhancer	Active_Enhancer	Eutheria
	ESC_and_NPC	chr16	65318389	65319273	65319051	32.83	chr16	65318787	65319142	C	L2c_3end	LINE	L2	Poised_Enhancer	Active_Enhancer	Eutheria
	ESC_and_NPC	chr16	65772439	65772606	65772515	14.54	chr16	65772329	65772721	+	MER34C_v	LTR	ERV1	Active_Enhancer	Heterochromatin	Euarchontoglires
	ESC_and_NPC	chr16	67489100	67489364	67489200	17.41	chr16	67488980	67489386	C	MER61F	LTR	ERV1	Poised_Enhancer	Active_Enhancer	Simiiformes
	ESC_and_NPC	chr16	68972935	68973132	68973034	28.86	chr16	68972880	68973226	C	L2	LINE	L2	Active_Enhancer	Active_Enhancer	Eutheria
	ESC_and_NPC	chr16	69078017	69078330	69078172	25.69	chr16	69078117	69078228	C	L2	LINE	L2	Poised_Enhancer	Active_Enhancer	Eutheria
	ESC_and_NPC	chr16	71707256	71707423	71707399	24.2	chr16	71707304	71707953	+	MER21C	LTR	ERVL	Quiescent_low	Weak_transcription	Boreotheria
	ESC_and_NPC	chr16	71961405	71961720	71961565	29.1	chr16	71961439	71961839	+	MLT1H1	LTR	ERVL-MaLR	Quiescent_low	Heterochromatin	Simiiformes
	ESC_and_NPC	chr16	72073065	72073427	72073228	11.04	chr16	72072862	72073376	+	LTR10B	LTR	ERV1	Quiescent_low	Quiescent_low	Catarrhini
	ESC_and_NPC	chr16	74866156	74866424	74866282	18.78	chr16	74866083	74866363	C	L1MD2_3end	LINE	L1	Active_Enhancer	Active_Enhancer	Simiiformes
	ESC_and_NPC	chr16	74868619	74868953	74868786	24.4	chr16	74868594	74869311	+	MER21C	LTR	ERVL	Poised_Enhancer	Active_Enhancer	Euarchontoglires
	ESC_and_NPC	chr16	77963234	77963817	77963535	17.51	chr16	77963152	77963595	+	MLT1D	LTR	ERVL-MaLR	Poised_Enhancer	Quiescent_low	Euarchontoglires
	ESC_and_NPC	chr16	77992433	77992728	77992590	8.16	chr16	77992162	77992913	C	MER4E1	LTR	ERV1	Quiescent_low	Heterochromatin	Simiiformes
	ESC_and_NPC	chr16	78372074	78373467	78372402	30.57	chr16	78372293	78372586	C	MLT1J-int	LTR	ERVL-MaLR	Poised_Enhancer	Poised_Enhancer	Eutheria
	ESC_and_NPC	chr16	78372074	78373467	78373093	25.82	chr16	78372540	78373279	C	MLT1J-int	LTR	ERVL-MaLR	Poised_Enhancer	Quiescent_low	Eutheria
	ESC_and_NPC	chr16	80666743	80667054	80666911	34.05	chr16	80666843	80667208	C	L2b_3end	LINE	L2	Quiescent_low	Poised_Enhancer	Eutheria
	ESC_and_NPC	chr16	81652788	81653155	81652978	26.79	chr16	81652905	81653016	C	L2a_3end	LINE	L2	Genic_Enhancer	Poised_Enhancer	Eutheria
	ESC_and_NPC	chr16	83840654	83840933	83840767	10.16	chr16	83840051	83840934	C	MER4D1	LTR	ERV1	Active_Enhancer	Heterochromatin	Simiiformes
	ESC_and_NPC	chr16	83842176	83842598	83842390	19.65	chr16	83842253	83842782	+	MER34C_v	LTR	ERV1	Active_Enhancer	Quiescent_low	Euarchontoglires
	ESC_and_NPC	chr16	85334674	85335199	85335115	17.28	chr16	85334688	85335208	+	MER34C2	LTR	ERV1	Poised_Enhancer	Flanking_TSS_Enhancer_downstream	Simiiformes
	ESC_and_NPC	chr16	85334674	85335199	85334845	17.28	chr16	85334688	85335208	+	MER34C2	LTR	ERV1	Poised_Enhancer	Flanking_TSS_Enhancer_downstream	Simiiformes
	ESC_and_NPC	chr16	85460379	85460593	85460468	33.27	chr16	85460459	85460988	+	L3	LINE	CR1	Poised_Enhancer	Poised_Enhancer	Eutheria
	ESC_and_NPC	chr16	85712734	85713168	85713028	18.89	chr16	85712997	85713281	C	MLT1C	LTR	ERVL-MaLR	Quiescent_low	Poised_Enhancer	Boreotheria
	ESC_and_NPC	chr17	3530228	3530598	3530424	35.71	chr17	3530347	3530472	+	MIRc	SINE	MIR	Active_Enhancer	Active_Enhancer	Mammalia
	ESC_and_NPC	chr17	4555430	4555929	4555802	35.82	chr17	4555693	4555994	C	L2c_3end	LINE	L2	Active_TSS	Flanking_TSS_Enhancer_downstream	Eutheria
	ESC_and_NPC	chr17	5919014	5919592	5919267	31.09	chr17	5919147	5919356	+	LTR103_Mam	LTR	ERV1	Active_Enhancer	Active_Enhancer	Eutheria
	ESC_and_NPC	chr17	8060222	8060529	8060374	27.08	chr17	8058809	8061897	+	HERVK	LTR	ERVK	Quiescent_low	Heterochromatin	Catarrhini
	ESC_and_NPC	chr17	8192273	8192582	8192424	28.16	chr17	8192277	8192615	+	MLT1K	LTR	ERVL-MaLR	Flanking_TSS_Enhancer_downstream	Active_TSS	Eutheria
	ESC_and_NPC	chr17	9330136	9330454	9330259	24.86	chr17	9330074	9330424	C	Charlie30a	DNA	hAT-Charlie	Poised_Enhancer	Active_Enhancer	Eutheria
	ESC_and_NPC	chr17	13345997	13346637	13346377	18.79	chr17	13345936	13346495	C	MER74A	LTR	ERVL	Poised_Enhancer	Poised_Enhancer	Boreotheria
	ESC_and_NPC	chr17	14513934	14514347	14514204	28.15	chr17	14514167	14514409	C	L1MEd_5end	LINE	L1	Active_Enhancer	Quiescent_low	Eutheria
	ESC_and_NPC	chr17	16438515	16439183	16438647	34.81	chr17	16438620	16438801	C	MIRb	SINE	MIR	Active_TSS	Active_TSS	Eutheria
	ESC_and_NPC	chr17	20133457	20134008	20133721	25.38	chr17	20133537	20134001	C	Zaphod	DNA	hAT-Tip100	Poised_Enhancer	Bivalent_poised_TSS_Enhancer	Eutheria
	ESC_and_NPC	chr17	27345453	27345778	27345621	11.41	chr17	27345338	27345964	C	LTR9D	LTR	ERV1	Active_Enhancer	Quiescent_low	Simiiformes
	ESC_and_NPC	chr17	29042274	29043309	29042903	34.51	chr17	29042850	29042963	+	Eulor8	DNA	TcMar	Active_Enhancer	Active_Enhancer	Mammalia
	ESC_and_NPC	chr17	29387310	29387596	29387455	27.75	chr17	29387302	29387495	C	MLT1K	LTR	ERVL-MaLR	Quiescent_low	Heterochromatin	Eutheria
	ESC_and_NPC	chr17	29786162	29786623	29786447	16.2	chr17	29786242	29786564	+	MER61A	LTR	ERV1	Active_Enhancer	Active_Enhancer	Catarrhini
	ESC_and_NPC	chr17	30605027	30605306	30605169	28.25	chr17	30604827	30605474	C	HAL1	LINE	L1	Quiescent_low	Heterochromatin	Euarchontoglires
	ESC_and_NPC	chr17	31144266	31144866	31144566	26.8	chr17	31144403	31144885	C	MLT1H1	LTR	ERVL-MaLR	Quiescent_low	Active_Enhancer	Eutheria
	ESC_and_NPC	chr17	35312834	35313007	35312965	20.2	chr17	35311518	35313143	C	L1PA15-16_5end	LINE	L1	Quiescent_low	Heterochromatin	Simiiformes
	ESC_and_NPC	chr17	35432400	35432625	35432499	9.39	chr17	35432211	35432724	C	MER51A	LTR	ERV1	Poised_TSS	Active_TSS	Catarrhini
	ESC_and_NPC	chr17	39046823	39047261	39046977	18.7	chr17	39046748	39047258	+	LTR10E	LTR	ERV1	Repeats	Repeats	Catarrhini
	ESC_and_NPC	chr17	41705130	41705776	41705343	27.71	chr17	41705340	41705422	+	L2b_3end	LINE	L2	Poised_Enhancer	Poised_Enhancer	Eutheria
	ESC_and_NPC	chr17	44511645	44512120	44511856	12.7	chr17	44511686	44512193	+	LTR9B	LTR	ERV1	Active_Enhancer	Active_Enhancer	Hominoidea
	ESC_and_NPC	chr17	47251405	47251824	47251619	13.28	chr17	47251266	47251884	C	MER4B	LTR	ERV1	Poised_Enhancer	Heterochromatin	Simiiformes
	ESC_and_NPC	chr17	47902077	47902477	47902263	24.93	chr17	47902160	47902745	C	L2	LINE	L2	Active_Enhancer	Poised_Enhancer	Eutheria
	ESC_and_NPC	chr17	48002433	48004337	48002739	30.08	chr17	48002674	48002806	C	Plat_L3	LINE	CR1	Active_Enhancer	Active_Enhancer	Eutheria
	ESC_and_NPC	chr17	50710244	50710405	50710309	25.67	chr17	50710205	50710322	C	L2a_3end	LINE	L2	Quiescent_low	Quiescent_low	Eutheria
	ESC_and_NPC	chr17	53607117	53607935	53607762	15.21	chr17	53607381	53607981	+	LTR36	LTR	ERV1	Active_Enhancer	Active_Enhancer	Simiiformes
	ESC_and_NPC	chr17	53607117	53607935	53607477	15.21	chr17	53607381	53607981	+	LTR36	LTR	ERV1	Active_Enhancer	Active_Enhancer	Simiiformes
	ESC_and_NPC	chr17	57010110	57010302	57010218	23.05	chr17	57009756	57010605	+	ERVL-E	LTR	ERVL	Poised_Enhancer	Poised_Enhancer	Boreotheria
	ESC_and_NPC	chr17	57234568	57235670	57234856	25.92	chr17	57234727	57234891	C	L1ME4b_3end	LINE	L1	Active_Enhancer	Poised_Enhancer	Eutheria
	ESC_and_NPC	chr17	60037164	60037440	60037304	25.96	chr17	60037097	60038031	C	L1MD2_5end	LINE	L1	Poised_Enhancer	Poised_Enhancer	Primates
	ESC_and_NPC	chr17	61615172	61615460	61615299	17.58	chr17	61615283	61615373	+	MER21C	LTR	ERVL	Quiescent_low	Heterochromatin	Boreotheria
	ESC_and_NPC	chr17	62824766	62825097	62824921	32.04	chr17	62824891	62824993	C	MIR3	SINE	MIR	Quiescent_low	Active_Enhancer	Eutheria
	ESC_and_NPC	chr17	66200724	66200982	66200826	26.67	chr17	66200765	66200839	+	L3	LINE	CR1	Quiescent_low	Bivalent_poised_TSS_Enhancer	Eutheria
	ESC_and_NPC	chr17	66730529	66730690	66730684	18.18	chr17	66730296	66730807	C	MER41B	LTR	ERV1	Active_Enhancer	Poised_Enhancer	Simiiformes
	ESC_and_NPC	chr17	68034087	68034748	68034306	37.32	chr17	68034248	68034392	C	MLT1K	LTR	ERVL-MaLR	Active_Enhancer	Active_Enhancer	Eutheria
	ESC_and_NPC	chr17	71522470	71522981	71522643	13.85	chr17	71522424	71523261	+	L1PA16_3end	LINE	L1	Quiescent_low	Heterochromatin	Simiiformes
	ESC_and_NPC	chr17	72165271	72166237	72165451	30.68	chr17	72165398	72165485	+	UCON88	Unknown	Unknown	Poised_Enhancer	Poised_Enhancer	Theria
	ESC_and_NPC	chr17	73313614	73313852	73313718	20.8	chr17	73313472	73313747	C	MER4CL34	LTR	ERV1	Poised_Enhancer	Poised_Enhancer	Simiiformes
	ESC_and_NPC	chr17	73566779	73567317	73567001	20.97	chr17	73566405	73568040	+	MST-int	LTR	ERVL-MaLR	Active_Enhancer	Active_Enhancer	Simiiformes
	ESC_and_NPC	chr17	74457492	74457779	74457641	36.84	chr17	74457575	74457707	+	L2b_3end	LINE	L2	Poised_Enhancer	Quiescent_low	Eutheria
	ESC_and_NPC	chr17	76995390	76995684	76995536	29.58	chr17	76995502	76995669	C	LTR78	LTR	ERV1	Active_Enhancer	Active_Enhancer	Boreotheria
	ESC_and_NPC	chr17	77174200	77175725	77174516	18.28	chr17	77174219	77174737	C	HERVIP10B3	LTR	ERV1	Repeats	Repeats	Catarrhini
	ESC_and_NPC	chr17	77174200	77175725	77175187	21.33	chr17	77174738	77175196	C	LTR10B	LTR	ERV1	Repeats	Repeats	Catarrhini
	ESC_and_NPC	chr17	77174200	77175725	77175360	8.27	chr17	77175218	77175872	C	LTR76	LTR	ERV1	Repeats	Repeats	Catarrhini
	ESC_and_NPC	chr17	77742724	77742921	77742834	19.83	chr17	77742390	77742883	C	MER77	LTR	ERVL	Poised_Enhancer	Active_Enhancer	Eutheria
	ESC_and_NPC	chr17	77948821	77949147	77949012	28.57	chr17	77948711	77949071	C	MLT1J2	LTR	ERVL-MaLR	Quiescent_low	Bivalent_poised_TSS_Enhancer	Eutheria
	ESC_and_NPC	chr17	79950582	79951203	79950959	26.6	chr17	79950952	79951046	C	UCON71	Unknown	Unknown	Active_Enhancer	Active_Enhancer	Amniota
	ESC_and_NPC	chr17	81221414	81221625	81221527	31.63	chr17	81221380	81221600	+	L2	LINE	L2	Quiescent_low	Poised_Enhancer	Tetrapoda
	ESC_and_NPC	chr18	3827249	3827856	3827571	30.77	chr18	3827534	3827612	+	L2d_3end	LINE	L2	Poised_Enhancer	Active_Enhancer	Eutheria
	ESC_and_NPC	chr18	4869148	4869590	4869435	20.76	chr18	4869116	4870029	+	L1MB4_5end	LINE	L1	Repeats	Heterochromatin	Boreotheria
	ESC_and_NPC	chr18	6633538	6633699	6633653	22.54	chr18	6633312	6633731	+	LTR40a	LTR	ERVL	Active_Enhancer	Poised_Enhancer	Eutheria
	ESC_and_NPC	chr18	8890850	8891384	8891066	24.56	chr18	8890951	8891651	+	MER77B	LTR	ERVL	Poised_Enhancer	Quiescent_low	Boreotheria
	ESC_and_NPC	chr18	11829430	11829729	11829641	25.81	chr18	11829634	11829695	+	L2c_3end	LINE	L2	Active_Enhancer	Poised_Enhancer	Eutheria
	ESC_and_NPC	chr18	12336492	12336663	12336569	16.99	chr18	12335963	12336659	+	LTR8A	LTR	ERV1	Active_Enhancer	Genic_Enhancer	Simiiformes
	ESC_and_NPC	chr18	22821663	22822457	22822244	31.96	chr18	22822158	22823165	+	L2	LINE	L2	Poised_Enhancer	Poised_Enhancer	Boreotheria
	ESC_and_NPC	chr18	25743590	25743885	25743704	23.08	chr18	25743647	25743750	+	L1P3b_5end	LINE	L1	Poised_Enhancer	Poised_Enhancer	Simiiformes
	ESC_and_NPC	chr18	30632093	30632260	30632183	20.05	chr18	30631427	30632315	C	MER52-int	LTR	ERV1	Poised_Enhancer	Quiescent_low	Hominoidea
	ESC_and_NPC	chr18	30763783	30764496	30764112	15.44	chr18	30763973	30764424	+	MER67D	LTR	ERV1	Poised_Enhancer	Active_Enhancer	Boreotheria
	ESC_and_NPC	chr18	31225424	31226056	31225771	24.95	chr18	31225078	31226275	C	L1M4a1_5end	LINE	L1	Poised_Enhancer	Active_Enhancer	Eutheria
	ESC_and_NPC	chr18	34480084	34480681	34480412	28.77	chr18	34480304	34480965	+	L1MEb_5end	LINE	L1	Active_Enhancer	Quiescent_low	Eutheria
	ESC_and_NPC	chr18	34847563	34847756	34847655	22.83	chr18	34847396	34847851	C	MLT1F1	LTR	ERVL-MaLR	Quiescent_low	Bivalent_poised_TSS_Enhancer	Eutheria
	ESC_and_NPC	chr18	35355085	35355358	35355221	26.66	chr18	35355061	35355657	C	L1MD2_5end	LINE	L1	Poised_Enhancer	Quiescent_low	Simiiformes
	ESC_and_NPC	chr18	35827645	35827832	35827811	14.32	chr18	35827434	35827859	+	MER34C_v	LTR	ERV1	Active_Enhancer	Heterochromatin	Euarchontoglires
	ESC_and_NPC	chr18	36447865	36449250	36448032	22.38	chr18	36447882	36448041	+	L1ME4b_3end	LINE	L1	Active_Enhancer	Active_Enhancer	Eutheria
	ESC_and_NPC	chr18	39591809	39592047	39591935	23.15	chr18	39591832	39591943	C	UCON80	DNA	hAT-Blackjack	Active_Enhancer	Bivalent_poised_TSS_Enhancer	Eutheria
	ESC_and_NPC	chr18	39685303	39685534	39685416	12.61	chr18	39685271	39685845	+	MER51C	LTR	ERV1	Quiescent_low	Active_Enhancer	Simiiformes
	ESC_and_NPC	chr18	40179811	40180263	40180093	19.71	chr18	40179718	40181093	+	L1M4c_5end	LINE	L1	Poised_Enhancer	Active_Enhancer	Euarchontoglires
	ESC_and_NPC	chr18	41464330	41464563	41464450	26.57	chr18	41464126	41464541	C	MER110A	LTR	ERV1	Active_Enhancer	Poised_Enhancer	Eutheria
	ESC_and_NPC	chr18	41853372	41853560	41853456	18.98	chr18	41853337	41853497	C	MER5A1	DNA	hAT-Charlie	Quiescent_low	Poised_Enhancer	Eutheria
	ESC_and_NPC	chr18	43774333	43774785	43774635	15.62	chr18	43774437	43774835	C	MER61D	LTR	ERV1	Active_Enhancer	Active_Enhancer	Simiiformes
	ESC_and_NPC	chr18	46475028	46475289	46475165	28.9	chr18	46475098	46475271	+	LTR78	LTR	ERV1	Quiescent_low	Poised_Enhancer	Boreotheria
	ESC_and_NPC	chr18	47968145	47968407	47968254	21.95	chr18	47967768	47968311	C	MER77	LTR	ERVL	Active_Enhancer	Active_Enhancer	Eutheria
	ESC_and_NPC	chr18	49612989	49614111	49613149	26.14	chr18	49613075	49613162	C	MamTip2	DNA	hAT-Tip100	Poised_Enhancer	Active_Enhancer	Eutheria
	ESC_and_NPC	chr18	49612989	49614111	49613840	32.18	chr18	49613810	49614198	C	L2b_3end	LINE	L2	Poised_Enhancer	Active_Enhancer	Eutheria
	ESC_and_NPC	chr18	50992286	50992746	50992612	32.06	chr18	50992539	50992781	+	L2c_3end	LINE	L2	Poised_Enhancer	Active_Enhancer	Eutheria
	ESC_and_NPC	chr18	52682268	52682579	52682416	30	chr18	52682388	52682551	C	L2c_3end	LINE	L2	Poised_Enhancer	Active_Enhancer	Eutheria
	ESC_and_NPC	chr18	55314753	55315419	55314982	31.71	chr18	55314973	55315054	C	LFSINE_Vert	SINE	tRNA	Active_Enhancer	Active_Enhancer	Tetrapoda
	ESC_and_NPC	chr18	55524618	55525096	55524852	30.75	chr18	55524674	55525088	+	Charlie30a	DNA	hAT-Charlie	Poised_Enhancer	Active_Enhancer	Eutheria
	ESC_and_NPC	chr18	56413890	56414114	56413991	14.81	chr18	56413415	56414975	+	THE1-int	LTR	ERVL-MaLR	Quiescent_low	Heterochromatin	Simiiformes
	ESC_and_NPC	chr18	58639686	58640102	58639863	34.15	chr18	58639832	58639955	C	MER5A	DNA	hAT-Charlie	Poised_Enhancer	Poised_Enhancer	Eutheria
	ESC_and_NPC	chr18	58847455	58848238	58847899	17.72	chr18	58847861	58848045	C	MamRep605	LTR	LTR	Active_Enhancer	Active_TSS	Eutheria
	ESC_and_NPC	chr18	65257346	65257596	65257506	22.78	chr18	65257046	65257508	+	MER67D	LTR	ERV1	Poised_Enhancer	Heterochromatin	Boreotheria
	ESC_and_NPC	chr18	65365481	65366072	65365764	20.18	chr18	65365491	65365813	C	MER67C	LTR	ERV1	Poised_Enhancer	Heterochromatin	Primates
	ESC_and_NPC	chr18	65610949	65611274	65611107	15.55	chr18	65610947	65611589	+	MER67C	LTR	ERV1	Poised_Enhancer	Quiescent_low	Boreotheria
	ESC_and_NPC	chr18	67183369	67183972	67183636	29.7	chr18	67183343	67183834	+	LTR102_Mam	LTR	ERVL	Active_Enhancer	Active_Enhancer	Eutheria
	ESC_and_NPC	chr18	68439092	68439356	68439220	27.23	chr18	68438983	68439370	C	MLT1J1	LTR	ERVL-MaLR	Poised_Enhancer	Poised_Enhancer	Eutheria
	ESC_and_NPC	chr18	68489133	68489665	68489541	32.75	chr18	68489435	68489616	C	L2b_3end	LINE	L2	Active_Enhancer	Poised_Enhancer	Eutheria
	ESC_and_NPC	chr18	68564355	68564600	68564456	22.89	chr18	68564194	68564714	C	MLT2B4	LTR	ERVL	Active_Enhancer	Poised_Enhancer	Boreotheria
	ESC_and_NPC	chr18	69706122	69706440	69706321	20.44	chr18	69705855	69706502	C	MER67C	LTR	ERV1	Quiescent_low	Bivalent_poised_TSS_Enhancer	Boreotheria
	ESC_and_NPC	chr18	72444476	72445031	72444891	22.81	chr18	72444690	72445228	+	MER67D	LTR	ERV1	Heterochromatin	Poised_Enhancer	Boreotheria
	ESC_and_NPC	chr18	76680072	76680242	76680151	13.72	chr18	76680091	76680558	C	LOR1b	LTR	ERV1	Heterochromatin	Poised_Enhancer	Simiiformes
	ESC_and_NPC	chr19	2327677	2328005	2327843	29.94	chr19	2327818	2327998	C	MIR	SINE	MIR	Weak_transcription	Flanking_TSS_Enhancer_downstream	Eutheria
	ESC_and_NPC	chr19	8552838	8553050	8552960	30.81	chr19	8552853	8553012	C	LTR91A	LTR	LTR	Poised_Enhancer	Poised_Enhancer	Eutheria
	ESC_and_NPC	chr19	9136567	9136859	9136716	23.65	chr19	9136582	9136730	C	MER20	DNA	hAT-Charlie	Heterochromatin	Heterochromatin	Boreotheria
	ESC_and_NPC	chr19	9621644	9622175	9621912	13.79	chr19	9621720	9622251	C	LTR10C	LTR	ERV1	Poised_TSS	Active_TSS	Catarrhini
	ESC_and_NPC	chr19	9796175	9796424	9796290	21.09	chr19	9796012	9796436	C	MER66C	LTR	ERV1	Poised_Enhancer	Heterochromatin	Simiiformes
	ESC_and_NPC	chr19	14574263	14574581	14574389	21.3	chr19	14574332	14574439	C	MER91C	DNA	hAT-Tip100	Heterochromatin	Quiescent_low	Eutheria
	ESC_and_NPC	chr19	19602798	19602959	19602877	18.07	chr19	19602727	19603269	+	MER74B	LTR	ERVL	Poised_Enhancer	Poised_Enhancer	Boreotheria
	ESC_and_NPC	chr19	19668366	19668794	19668493	15.51	chr19	19668165	19668579	C	LTR21B	LTR	ERV1	Active_TSS	Flanking_TSS_Enhancer_downstream	Catarrhini
	ESC_and_NPC	chr19	30179042	30179286	30179186	36.25	chr19	30178682	30179293	+	L1MCc_5end	LINE	L1	Quiescent_low	Bivalent_poised_TSS_Enhancer	Eutheria
	ESC_and_NPC	chr19	35693875	35694086	35693977	25	chr19	35693881	35694012	+	LTR41C	LTR	ERVL	Heterochromatin	Heterochromatin	Eutheria
	ESC_and_NPC	chr19	35819994	35820267	35820120	27.46	chr19	35820111	35820162	+	L2	LINE	L2	Quiescent_low	Quiescent_low	Eutheria
	ESC_and_NPC	chr19	39124247	39124495	39124384	24.45	chr19	39124293	39124711	C	L2a_3end	LINE	L2	Active_Enhancer	Active_Enhancer	Eutheria
	ESC_and_NPC	chr19	40433633	40433924	40433805	33.33	chr19	40433760	40433860	C	L2a_3end	LINE	L2	Active_Enhancer	Active_TSS	Eutheria
	ESC_and_NPC	chr19	40592292	40592466	40592389	29.96	chr19	40592207	40592445	C	MLT1K	LTR	ERVL-MaLR	Quiescent_low	Heterochromatin	Eutheria
	ESC_and_NPC	chr19	41321882	41322077	41321990	16.5	chr19	41321922	41322035	C	MER20	DNA	hAT-Charlie	Poised_TSS	Weak_transcription	Eutheria
	ESC_and_NPC	chr19	42032156	42032989	42032580	26.29	chr19	42032266	42032622	+	L1ME3G_3end	LINE	L1	Genic_Enhancer	Weak_transcription	Eutheria
	ESC_and_NPC	chr19	43662571	43662732	43662655	30.38	chr19	43662604	43662720	+	L2b_3end	LINE	L2	Weak_transcription	Weak_transcription	Eutheria
	ESC_and_NPC	chr19	43687113	43687902	43687264	36.51	chr19	43687231	43687293	+	L2d_3end	LINE	L2	Poised_Enhancer	Active_Enhancer	Eutheria
	ESC_and_NPC	chr19	45326233	45326559	45326361	24.04	chr19	45326209	45326398	+	MLT1N2	LTR	ERVL-MaLR	Quiescent_low	Heterochromatin	Eutheria
	ESC_and_NPC	chr19	46132990	46133643	46133237	12.48	chr19	46133207	46133793	C	LTR10C	LTR	ERV1	Quiescent_low	Active_Enhancer	Catarrhini
	ESC_and_NPC	chr19	46373369	46373730	46373490	25.47	chr19	46373328	46373493	+	MIRb	SINE	MIR	Active_Enhancer	Active_Enhancer	Eutheria
	ESC_and_NPC	chr19	47619745	47620161	47619997	29.51	chr19	47619847	47620141	C	L1ME2z_3end	LINE	L1	Poised_Enhancer	Poised_Enhancer	Boreotheria
	ESC_and_NPC	chr19	48520249	48520483	48520356	21.43	chr19	48520346	48520513	+	FRAM	SINE	Alu	Quiescent_low	Heterochromatin	Simiiformes
	ESC_and_NPC	chr19	48584288	48584506	48584413	21.79	chr19	48584278	48584591	C	LTR41C	LTR	ERVL	Repeats	Quiescent_low	Boreotheria
	ESC_and_NPC	chr19	49226092	49226268	49226186	28.38	chr19	49226069	49226243	+	HERVL40	LTR	ERVL	Quiescent_low	Heterochromatin	Simiiformes
	ESC_and_NPC	chr19	49676261	49677303	49676427	35.53	chr19	49676362	49676513	C	L2b_3end	LINE	L2	Active_TSS	Active_TSS	Eutheria
	ESC_and_NPC	chr19	50461192	50461524	50461355	23.28	chr19	50461305	50461430	C	L1MB5_3end	LINE	L1	Poised_Enhancer	Quiescent_low	Boreotheria
	ESC_and_NPC	chr19	51354656	51355105	51354825	11.15	chr19	51354816	51355103	+	MER61F	LTR	ERV1	Quiescent_low	Active_Enhancer	Simiiformes
	ESC_and_NPC	chr19	53278430	53278647	53278542	18.04	chr19	53278509	53279064	C	MER41D	LTR	ERV1	Quiescent_low	Heterochromatin	Primates
	ESC_and_NPC	chr19	53294743	53295347	53295154	20.36	chr19	53294919	53295545	C	LTR10E	LTR	ERV1	Repeats	Repeats	Hominoidea
	ESC_and_NPC	chr19	57803698	57804250	57804068	10.33	chr19	57803944	57804160	C	HERVIP10FH	LTR	ERV1	Active_TSS	Active_TSS	Catarrhini
	ESC_and_NPC	chr20	1427462	1428104	1427775	23.47	chr20	1427227	1428193	+	L1MD2_5end	LINE	L1	Active_Enhancer	Active_Enhancer	Haplorhini
	ESC_and_NPC	chr20	4022802	4022975	4022873	25.97	chr20	4022334	4023138	+	HAL1	LINE	L1	Poised_Enhancer	Active_Enhancer	Eutheria
	ESC_and_NPC	chr20	4508856	4509110	4508980	20.94	chr20	4508446	4509064	C	MER21C	LTR	ERVL	Quiescent_low	Heterochromatin	Boreotheria
	ESC_and_NPC	chr20	4569782	4570314	4570079	35.75	chr20	4569934	4570142	C	Charlie29a	DNA	hAT-Charlie	Quiescent_low	Heterochromatin	Eutheria
	ESC_and_NPC	chr20	5969546	5969904	5969730	31.64	chr20	5969612	5969793	C	Charlie30a	DNA	hAT-Charlie	Weak_transcription	Quiescent_low	Eutheria
	ESC_and_NPC	chr20	6120651	6120866	6120754	18.18	chr20	6120729	6120850	C	MER5A1	DNA	hAT-Charlie	Poised_Enhancer	Heterochromatin	Eutheria
	ESC_and_NPC	chr20	7094481	7094703	7094581	28.21	chr20	7094544	7095406	+	ERVL-E	LTR	ERVL	Quiescent_low	Heterochromatin	Catarrhini
	ESC_and_NPC	chr20	10352442	10352627	10352551	12.8	chr20	10352221	10352804	C	LTR35	LTR	ERV1	Active_Enhancer	Poised_Enhancer	Simiiformes
	ESC_and_NPC	chr20	10524822	10525057	10524937	35.92	chr20	10524882	10525023	+	L2	LINE	L2	Poised_Enhancer	Poised_Enhancer	Eutheria
	ESC_and_NPC	chr20	10637476	10638151	10637727	21.49	chr20	10637616	10637739	C	MARE8	DNA	DNA	Genic_Enhancer	Weak_transcription	Theria
	ESC_and_NPC	chr20	11412172	11412347	11412249	16.96	chr20	11411642	11412263	+	LTR9D	LTR	ERV1	Quiescent_low	Quiescent_low	Catarrhini
	ESC_and_NPC	chr20	11443388	11443740	11443567	35.92	chr20	11443359	11443719	C	L2c_3end	LINE	L2	Active_Enhancer	Active_Enhancer	Eutheria
	ESC_and_NPC	chr20	12924216	12924622	12924385	36.28	chr20	12924310	12924508	+	MamTip2	DNA	hAT-Tip100	Poised_Enhancer	Poised_Enhancer	Eutheria
	ESC_and_NPC	chr20	16916285	16916504	16916396	24.32	chr20	16916282	16916503	C	MSTB	LTR	ERVL-MaLR	Poised_Enhancer	Heterochromatin	Simiiformes
	ESC_and_NPC	chr20	18267696	18268131	18267926	19.18	chr20	18267918	18268661	+	MER21C	LTR	ERVL	Quiescent_low	Active_Enhancer	Euarchontoglires
	ESC_and_NPC	chr20	18413154	18413540	18413372	21.35	chr20	18413363	18413452	+	MER91B	DNA	hAT-Tip100	Active_Enhancer	Quiescent_low	Eutheria
	ESC_and_NPC	chr20	18683821	18684183	18684028	22.28	chr20	18683924	18684291	C	L1MCb_5end	LINE	L1	Poised_Enhancer	Quiescent_low	Eutheria
	ESC_and_NPC	chr20	19749552	19750042	19749884	13.91	chr20	19749528	19750105	+	MER41B	LTR	ERV1	Quiescent_low	Heterochromatin	Simiiformes
	ESC_and_NPC	chr20	19786379	19786668	19786500	27.89	chr20	19786136	19786671	+	MLT1G	LTR	ERVL-MaLR	Poised_Enhancer	Poised_Enhancer	Eutheria
	ESC_and_NPC	chr20	19958984	19959205	19959093	20.18	chr20	19959019	19959237	C	MER58A	DNA	hAT-Charlie	Poised_Enhancer	Weak_transcription	Eutheria
	ESC_and_NPC	chr20	23533107	23533496	23533344	23.48	chr20	23533292	23533423	C	MLT1E	LTR	ERVL-MaLR	Poised_Enhancer	Active_Enhancer	Eutheria
	ESC_and_NPC	chr20	24212065	24212395	24212234	25.25	chr20	24211916	24212563	+	L1MB4_5end	LINE	L1	Poised_Enhancer	Active_Enhancer	Euarchonta
	ESC_and_NPC	chr20	25399179	25399462	25399321	7.76	chr20	25397922	25400931	C	HERVK3	LTR	ERVK	Quiescent_low	Heterochromatin	Hominidae
	ESC_and_NPC	chr20	31595653	31596252	31595845	27.63	chr20	31595638	31596028	C	L2a_3end	LINE	L2	Active_Enhancer	Poised_Enhancer	Eutheria
	ESC_and_NPC	chr20	32780758	32781461	32780972	30.83	chr20	32780923	32781042	+	MER3	DNA	hAT-Charlie	Genic_Enhancer	Active_Enhancer	Eutheria
	ESC_and_NPC	chr20	35263231	35263392	35263295	33.76	chr20	35263265	35263682	+	L2c_3end	LINE	L2	Active_Enhancer	Active_Enhancer	Euteleostomi
	ESC_and_NPC	chr20	38337692	38337953	38337828	31.26	chr20	38337562	38338197	C	MamGypLTR3a	LTR	Gypsy	Repeats	Bivalent_poised_TSS_Enhancer	Eutheria
	ESC_and_NPC	chr20	38353306	38353500	38353407	28.17	chr20	38353395	38353479	C	L1ME4b_3end	LINE	L1	Poised_Enhancer	Poised_Enhancer	Eutheria
	ESC_and_NPC	chr20	39535000	39535191	39535104	28.93	chr20	39535073	39535327	C	hAT-1_Mam	DNA	hAT-Tag1	Poised_Enhancer	Bivalent_poised_TSS_Enhancer	Eutheria
	ESC_and_NPC	chr20	41249771	41250108	41249937	19.89	chr20	41249704	41250060	+	L1MDb_5end	LINE	L1	Quiescent_low	Active_Enhancer	Eutheria
	ESC_and_NPC	chr20	44736302	44736517	44736403	25.95	chr20	44736275	44736519	C	MLT1J2	LTR	ERVL-MaLR	Repeats	Quiescent_low	Boreotheria
	ESC_and_NPC	chr20	46220766	46221248	46221044	21.96	chr20	46220866	46221268	+	MLT1H2	LTR	ERVL-MaLR	Active_Enhancer	Active_Enhancer	Eutheria
	ESC_and_NPC	chr20	46704570	46705127	46704953	12.73	chr20	46704566	46705118	C	LTR26E	LTR	ERV1	Active_Enhancer	Poised_Enhancer	Simiiformes
	ESC_and_NPC	chr20	46971300	46971592	46971421	25.27	chr20	46971188	46971640	C	MLT1J	LTR	ERVL-MaLR	Quiescent_low	Quiescent_low	Eutheria
	ESC_and_NPC	chr20	47586743	47587034	47586891	26.86	chr20	47586241	47587459	C	L1MC4_3end	LINE	L1	Active_Enhancer	Poised_Enhancer	Eutheria
	ESC_and_NPC	chr20	47804230	47804509	47804365	10.29	chr20	47804195	47804791	+	LTR9B	LTR	ERV1	Quiescent_low	Heterochromatin	Simiiformes
	ESC_and_NPC	chr20	48178188	48179100	48178809	37.86	chr20	48178669	48179030	+	L2	LINE	L2	Poised_Enhancer	Active_Enhancer	Boreotheria
	ESC_and_NPC	chr20	49281081	49281338	49281248	15.62	chr20	49281111	49281576	C	LTR10B1	LTR	ERV1	Bivalent_poised_TSS_Enhancer	Genic_Enhancer	Catarrhini
	ESC_and_NPC	chr20	49323812	49324097	49323971	24.06	chr20	49323948	49324084	C	L2b_3end	LINE	L2	Poised_Enhancer	Poised_Enhancer	Eutheria
	ESC_and_NPC	chr20	49687909	49688609	49688249	29.19	chr20	49687799	49688321	+	L1MEg1_5end	LINE	L1	Poised_Enhancer	Active_Enhancer	Eutheria
	ESC_and_NPC	chr20	49758839	49759085	49758945	24.68	chr20	49758681	49759078	+	ERV3-16A3_LTR	LTR	ERVL	Poised_Enhancer	Poised_Enhancer	Eutheria
	ESC_and_NPC	chr20	50993114	50993352	50993249	29.53	chr20	50993247	50993613	+	MLT1K	LTR	ERVL-MaLR	Quiescent_low	Repeats	Eutheria
	ESC_and_NPC	chr20	52209319	52209601	52209502	8.94	chr20	52209036	52209673	C	LTR9B	LTR	ERV1	Quiescent_low	Heterochromatin	Simiiformes
	ESC_and_NPC	chr20	53283060	53283381	53283188	29.65	chr20	53283088	53283262	C	MIRb	SINE	MIR	Active_Enhancer	Quiescent_low	Eutheria
	ESC_and_NPC	chr20	54268931	54269234	54269068	23.36	chr20	54268912	54269384	C	LTR40a	LTR	ERVL	Poised_Enhancer	Bivalent_poised_TSS_Enhancer	Eutheria
	ESC_and_NPC	chr20	54649539	54649866	54649690	24.17	chr20	54649681	54649893	+	MER58A	DNA	hAT-Charlie	Quiescent_low	Heterochromatin	Eutheria
	ESC_and_NPC	chr20	55528263	55528885	55528751	32.35	chr20	55528420	55529213	+	L1M6_5end	LINE	L1	Poised_Enhancer	Heterochromatin	Eutheria
	ESC_and_NPC	chr20	55528263	55528885	55528429	32.35	chr20	55528420	55529213	+	L1M6_5end	LINE	L1	Poised_Enhancer	Heterochromatin	Eutheria
	ESC_and_NPC	chr20	61306914	61307290	61307107	20	chr20	61306962	61307165	C	LTR43B	LTR	ERV1	Poised_Enhancer	Quiescent_low	Simiiformes
	ESC_and_NPC	chr20	61436068	61437372	61436891	23.93	chr20	61436268	61436931	C	MER21C	LTR	ERVL	Active_Enhancer	Active_Enhancer	Boreotheria
	ESC_and_NPC	chr20	61436068	61437372	61436604	23.93	chr20	61436268	61436931	C	MER21C	LTR	ERVL	Active_Enhancer	Active_Enhancer	Boreotheria
	ESC_and_NPC	chr20	63033084	63033623	63033384	21.26	chr20	63033317	63033444	+	MER45B	DNA	hAT-Tip100	Active_Enhancer	Poised_Enhancer	Boreotheria
	ESC_and_NPC	chr21	15423713	15424307	15423893	27.75	chr21	15423568	15424779	+	HAL1	LINE	L1	Active_Enhancer	Active_Enhancer	Eutheria
	ESC_and_NPC	chr21	16829565	16829956	16829721	22.35	chr21	16829614	16829813	+	MIRb	SINE	MIR	Quiescent_low	Heterochromatin	Theria
	ESC_and_NPC	chr21	16932409	16932653	16932542	34.38	chr21	16932321	16932925	C	ERVL-E	LTR	ERVL	Quiescent_low	Heterochromatin	Eutheria
	ESC_and_NPC	chr21	19120610	19120924	19120755	16.46	chr21	19120626	19121035	+	LTR72	LTR	ERV1	Poised_Enhancer	Heterochromatin	Simiiformes
	ESC_and_NPC	chr21	19122993	19123899	19123720	19.9	chr21	19123569	19124021	C	Tigger7	DNA	TcMar-Tigger	Poised_Enhancer	Heterochromatin	Primates
	ESC_and_NPC	chr21	20570884	20571129	20570999	26.97	chr21	20570708	20571211	+	LTR55	LTR	ERVL	Active_Enhancer	Poised_Enhancer	Boreotheria
	ESC_and_NPC	chr21	21364764	21365440	21365017	30.92	chr21	21364943	21365238	+	L1MEc_5end	LINE	L1	Poised_Enhancer	Active_Enhancer	Eutheria
	ESC_and_NPC	chr21	22076494	22076846	22076668	22.19	chr21	22076429	22076898	+	LTR49	LTR	ERV1	Poised_Enhancer	Quiescent_low	Catarrhini
	ESC_and_NPC	chr21	22575350	22575663	22575507	24.62	chr21	22575284	22575577	C	LTR64	LTR	ERV1	Quiescent_low	Active_Enhancer	Haplorhini
	ESC_and_NPC	chr21	26281846	26282520	26282030	27.28	chr21	26281851	26282236	C	Charlie2a	DNA	hAT-Charlie	Poised_Enhancer	Poised_Enhancer	Eutheria
	ESC_and_NPC	chr21	26732387	26732917	26732688	32.69	chr21	26732209	26733766	C	L1PBa_5end	LINE	L1	Quiescent_low	Poised_Enhancer	Catarrhini
	ESC_and_NPC	chr21	26818881	26819265	26819095	38.51	chr21	26818994	26819180	+	MamRTE1	LINE	RTE-BovB	Quiescent_low	Poised_Enhancer	Boreotheria
	ESC_and_NPC	chr21	26852453	26852779	26852629	17.32	chr21	26852333	26852811	C	MLT2B1	LTR	ERVL	Poised_Enhancer	Poised_Enhancer	Boreotheria
	ESC_and_NPC	chr21	27796270	27796525	27796420	31.22	chr21	27796394	27796678	C	L2a_3end	LINE	L2	Poised_Enhancer	Heterochromatin	Eutheria
	ESC_and_NPC	chr21	28325583	28325912	28325737	27.54	chr21	28325181	28326429	C	L1MDa_5end	LINE	L1	Active_Enhancer	Poised_Enhancer	Eutheria
	ESC_and_NPC	chr21	28517079	28517326	28517211	22.47	chr21	28516869	28517945	+	MER45R	DNA	hAT-Tip100	Poised_Enhancer	Poised_Enhancer	Eutheria
	ESC_and_NPC	chr21	28590837	28591033	28590934	13.42	chr21	28589767	28591552	+	Tigger4	DNA	TcMar-Tigger	Poised_Enhancer	Heterochromatin	Catarrhini
	ESC_and_NPC	chr21	30426736	30426976	30426877	30.11	chr21	30426747	30426923	+	LTR16B2	LTR	ERVL	Poised_Enhancer	Active_Enhancer	Eutheria
	ESC_and_NPC	chr21	32754278	32754458	32754374	28.68	chr21	32754255	32754394	+	MER5A	DNA	hAT-Charlie	Strong_transcription	Strong_transcription	Eutheria
	ESC_and_NPC	chr21	33367034	33367831	33367273	23.45	chr21	33367258	33367712	+	LTR10B	LTR	ERV1	Repeats	Repeats	Catarrhini
	ESC_and_NPC	chr21	33367034	33367831	33367549	15.65	chr21	33367450	33367712	+	LTR10B2	LTR	ERV1	Repeats	Repeats	Catarrhini
	ESC_and_NPC	chr21	33367034	33367831	33367755	23.81	chr21	33367718	33367885	+	L1MC5_3end	LINE	L1	Repeats	Repeats	Catarrhini
	ESC_and_NPC	chr21	34085204	34085492	34085342	26.48	chr21	34084972	34085530	C	L1MC4_3end	LINE	L1	Active_Enhancer	Genic_Enhancer	Boreotheria
	ESC_and_NPC	chr21	34698597	34698816	34698702	27.98	chr21	34698597	34698765	C	MIR	SINE	MIR	Poised_Enhancer	Quiescent_low	Eutheria
	ESC_and_NPC	chr21	35914991	35915420	35915226	12.85	chr21	35914898	35915453	C	MER4B	LTR	ERV1	Heterochromatin	Heterochromatin	Catarrhini
	ESC_and_NPC	chr21	37498535	37499187	37498948	20.9	chr21	37498370	37499010	C	L1ME2_3end	LINE	L1	Active_Enhancer	Weak_transcription	Eutheria
	ESC_and_NPC	chr21	37498535	37499187	37498629	20.9	chr21	37498370	37499010	C	L1ME2_3end	LINE	L1	Genic_Enhancer	Weak_transcription	Eutheria
	ESC_and_NPC	chr21	37593047	37593276	37593163	13.42	chr21	37593124	37593488	+	MER83C	LTR	ERV1	Active_Enhancer	Active_Enhancer	Simiiformes
	ESC_and_NPC	chr21	37631754	37632106	37632009	34.74	chr21	37631966	37632221	+	L1MEf_5end	LINE	L1	Active_Enhancer	Active_Enhancer	Eutheria
	ESC_and_NPC	chr21	41678933	41679159	41679048	18.09	chr21	41678981	41679180	+	MLT1H	LTR	ERVL-MaLR	Poised_Enhancer	Active_Enhancer	Eutheria
	ESC_and_NPC	chr21	41897906	41898139	41898032	23.01	chr21	41897819	41898033	C	MER20	DNA	hAT-Charlie	Poised_Enhancer	Poised_Enhancer	Eutheria
	ESC_and_NPC	chr21	42707467	42708338	42707781	22.62	chr21	42707731	42707899	+	MIRb	SINE	MIR	Active_Enhancer	Poised_Enhancer	Eutheria
	ESC_and_NPC	chr21	42923999	42924189	42924089	12.65	chr21	42922766	42924948	C	HERVH48	LTR	ERV1	Poised_TSS	Quiescent_low	Catarrhini
	ESC_and_NPC	chr21	43933304	43933465	43933380	30.63	chr21	43933161	43933431	C	L1M2_orf2	LINE	L1	Quiescent_low	Heterochromatin	Haplorhini
	ESC_and_NPC	chr21	44548876	44549271	44549049	20.32	chr21	44548920	44549360	C	LTR10D	LTR	ERV1	Active_Enhancer	Active_Enhancer	Catarrhini
	ESC_and_NPC	chr21	44598113	44598491	44598395	23.44	chr21	44598000	44598507	+	LTR10D	LTR	ERV1	Active_Enhancer	Active_Enhancer	Catarrhini
	ESC_and_NPC	chr22	17217301	17217498	17217394	30.18	chr22	17216852	17217422	+	HAL1	LINE	L1	Poised_Enhancer	Poised_Enhancer	Eutheria
	ESC_and_NPC	chr22	17266175	17266441	17266299	29.6	chr22	17266279	17266412	+	AmnSINE1	SINE	5S-Deu-L2	Active_Enhancer	Active_Enhancer	Theria
	ESC_and_NPC	chr22	19213547	19213784	19213658	22.35	chr22	19213087	19213896	+	L1MD2_3end	LINE	L1	Active_Enhancer	Poised_Enhancer	Eutheria
	ESC_and_NPC	chr22	23242103	23243643	23243161	19.11	chr22	23243045	23243648	+	MER21C	LTR	ERVL	Active_Enhancer	Active_Enhancer	Euarchontoglires
	ESC_and_NPC	chr22	23242103	23243643	23242252	12.47	chr22	23241989	23242518	C	MER34D	LTR	ERV1	Active_Enhancer	Active_Enhancer	Haplorhini
	ESC_and_NPC	chr22	25620271	25620545	25620445	11.24	chr22	25620059	25620603	C	LTR9B	LTR	ERV1	Quiescent_low	Poised_Enhancer	Simiiformes
	ESC_and_NPC	chr22	26567931	26568672	26568458	13.46	chr22	26568314	26568861	+	MER41B	LTR	ERV1	Active_Enhancer	Active_Enhancer	Simiiformes
	ESC_and_NPC	chr22	26567931	26568672	26568080	25.26	chr22	26567679	26568313	+	L1ME3A_3end	LINE	L1	Active_Enhancer	Active_Enhancer	Eutheria
	ESC_and_NPC	chr22	26836079	26836444	26836230	27.14	chr22	26836210	26836419	+	L2a_3end	LINE	L2	Poised_Enhancer	Active_Enhancer	Boreotheria
	ESC_and_NPC	chr22	27780289	27780582	27780451	20	chr22	27780415	27780474	+	MER63D	DNA	hAT-Tip100	Active_Enhancer	Poised_Enhancer	Eutheria
	ESC_and_NPC	chr22	28188607	28188857	28188727	26.76	chr22	28188127	28189065	+	HAL1	LINE	L1	Quiescent_low	Active_Enhancer	Eutheria
	ESC_and_NPC	chr22	28541048	28541617	28541299	32.18	chr22	28541106	28541455	+	L1MEc_5end	LINE	L1	Quiescent_low	Poised_Enhancer	Eutheria
	ESC_and_NPC	chr22	30655540	30655935	30655731	30.51	chr22	30655565	30655742	C	LTR16B2	LTR	ERVL	Poised_Enhancer	Heterochromatin	Eutheria
	ESC_and_NPC	chr22	34160369	34160780	34160553	33.87	chr22	34160489	34160676	C	Eulor6D	DNA	Crypton	Poised_Enhancer	Active_Enhancer	Mammalia
	ESC_and_NPC	chr22	34814617	34814894	34814754	14.63	chr22	34814749	34815164	+	Tigger2a	DNA	TcMar-Tigger	Poised_Enhancer	Poised_Enhancer	Primates
	ESC_and_NPC	chr22	36180438	36180602	36180519	14.81	chr22	36179880	36180720	C	LTR57-int	LTR	ERVL	Quiescent_low	Quiescent_low	Hominidae
	ESC_and_NPC	chr22	36940861	36941022	36940981	10.09	chr22	36940525	36941152	C	LTR9B	LTR	ERV1	Quiescent_low	Heterochromatin	Simiiformes
	ESC_and_NPC	chr22	39932982	39933375	39933183	31.1	chr22	39933128	39933291	C	MER91A	DNA	hAT-Tip100	Poised_Enhancer	Poised_Enhancer	Eutheria
	ESC_and_NPC	chr22	40009299	40009574	40009450	33.9	chr22	40009444	40009680	C	L2	LINE	L2	Poised_Enhancer	Active_Enhancer	Eutheria
	ESC_and_NPC	chr22	40721176	40721770	40721544	27.62	chr22	40721542	40721655	C	X5B_LINE	LINE	CR1	Flanking_TSS_Enhancer_downstream	Poised_Enhancer	Eutheria
	ESC_and_NPC	chr22	42065341	42065661	42065518	32.7	chr22	42065471	42065630	C	MER5A	DNA	hAT-Charlie	Genic_Enhancer	Strong_transcription	Eutheria
	ESC_and_NPC	chr22	42493352	42493825	42493557	22.69	chr22	42493526	42493644	C	MER5A1	DNA	hAT-Charlie	Quiescent_low	Bivalent_poised_TSS_Enhancer	Eutheria
	ESC_and_NPC	chr22	42964987	42965427	42965138	22.86	chr22	42965064	42965421	+	L1ME2_3end	LINE	L1	Poised_Enhancer	Poised_Enhancer	Eutheria
	ESC_and_NPC	chr22	43706238	43706586	43706406	32.42	chr22	43706175	43706584	+	L2a_3end	LINE	L2	Quiescent_low	Heterochromatin	Eutheria
	ESC_and_NPC	chr22	49536509	49536781	49536663	18.18	chr22	49536598	49536751	C	MER31A	LTR	ERV1	Active_Enhancer	Active_Enhancer	Haplorhini
	ESC_and_NPC	chrX	2961557	2961834	2961685	7.37	chrX	2961374	2961862	+	MER4E1	LTR	ERV1	Poised_Enhancer	Quiescent_low	Catarrhini
	ESC_and_NPC	chrX	3592326	3592529	3592434	9.18	chrX	3592024	3592657	C	LTR9B	LTR	ERV1	Active_Enhancer	Heterochromatin	Simiiformes
	ESC_and_NPC	chrX	4710474	4711086	4710736	11.13	chrX	4710635	4711191	+	MER61E	LTR	ERV1	Poised_Enhancer	Active_Enhancer	Catarrhini
	ESC_and_NPC	chrX	6959050	6959283	6959180	20.99	chrX	6958774	6960202	+	MLT-int	LTR	ERVL-MaLR	Active_Enhancer	Heterochromatin	Simiiformes
	ESC_and_NPC	chrX	12970797	12971029	12970872	36.19	chrX	12970839	12970949	+	L3	LINE	CR1	Active_Enhancer	Quiescent_low	Eutheria
	ESC_and_NPC	chrX	13197912	13198512	13198072	22.09	chrX	13198057	13198223	C	MER5A1	DNA	hAT-Charlie	Active_Enhancer	Poised_Enhancer	Eutheria
	ESC_and_NPC	chrX	13198657	13198886	13198770	10.11	chrX	13198535	13199439	+	MER4D1	LTR	ERV1	Active_Enhancer	Quiescent_low	Simiiformes
	ESC_and_NPC	chrX	13428446	13428955	13428596	26.95	chrX	13428591	13429025	+	LTR16C	LTR	ERVL	Poised_Enhancer	Quiescent_low	Eutheria
	ESC_and_NPC	chrX	13944654	13944962	13944894	27.1	chrX	13944643	13945293	C	MER20B	DNA	hAT-Charlie	Active_Enhancer	Poised_Enhancer	Eutheria
	ESC_and_NPC	chrX	15349154	15349390	15349270	38.22	chrX	15349051	15349526	+	L3	LINE	CR1	Quiescent_low	Quiescent_low	Eutheria
	ESC_and_NPC	chrX	15908421	15910590	15909931	17.52	chrX	15909575	15910140	+	LTR49	LTR	ERV1	Active_Enhancer	Poised_Enhancer	Primates
	ESC_and_NPC	chrX	16215756	16215971	16215887	26.82	chrX	16215851	16216360	C	LTR48B	LTR	ERV1	Active_Enhancer	Quiescent_low	Primates
	ESC_and_NPC	chrX	16687078	16687239	16687151	18.18	chrX	16686934	16687184	+	MLT1C2	LTR	ERVL-MaLR	Strong_transcription	Strong_transcription	Eutheria
	ESC_and_NPC	chrX	21905224	21906444	21905623	21.86	chrX	21905530	21905761	C	LTR81AB	LTR	Gypsy	Active_Enhancer	Active_Enhancer	Eutheria
	ESC_and_NPC	chrX	21905224	21906444	21906135	18.21	chrX	21905856	21906288	C	LTR37B	LTR	ERV1	Poised_Enhancer	Active_Enhancer	Eutheria
	ESC_and_NPC	chrX	23953000	23953235	23953102	26.9	chrX	23953035	23953533	+	LTR16C	LTR	ERVL	Poised_Enhancer	Poised_Enhancer	Eutheria
	ESC_and_NPC	chrX	31291236	31291525	31291366	30.37	chrX	31291176	31291513	+	MER102c	DNA	hAT-Charlie	Quiescent_low	Heterochromatin	Eutheria
	ESC_and_NPC	chrX	34602986	34603247	34603149	25.47	chrX	34602667	34603300	+	L1M5_orf2	LINE	L1	Active_Enhancer	Heterochromatin	Catarrhini
	ESC_and_NPC	chrX	34764923	34765242	34765112	30.68	chrX	34764882	34765332	+	LTR33	LTR	ERVL	Active_Enhancer	Quiescent_low	Eutheria
	ESC_and_NPC	chrX	35512683	35513082	35512850	16.15	chrX	35512664	35513177	+	LTR26C	LTR	ERV1	Quiescent_low	Quiescent_low	Simiiformes
	ESC_and_NPC	chrX	36422274	36422787	36422546	20.89	chrX	36421875	36422915	+	LTR49-int	LTR	ERV1	Quiescent_low	Quiescent_low	Simiiformes
	ESC_and_NPC	chrX	37407092	37407394	37407244	11.72	chrX	37406881	37407340	C	LTR24B	LTR	ERV1	Quiescent_low	Quiescent_low	Primates
	ESC_and_NPC	chrX	39816902	39817178	39817043	12.68	chrX	39816989	39817059	C	MER103C	DNA	hAT-Charlie	Active_Enhancer	Active_Enhancer	Eutheria
	ESC_and_NPC	chrX	39861461	39861890	39861663	19.12	chrX	39861604	39861743	C	MER20B	DNA	hAT-Charlie	Quiescent_low	Active_Enhancer	Eutheria
	ESC_and_NPC	chrX	40853132	40853613	40853251	27.93	chrX	40853021	40853259	+	MIRb	SINE	MIR	Active_Enhancer	Active_Enhancer	Eutheria
	ESC_and_NPC	chrX	41025818	41027673	41025893	21.23	chrX	41025362	41026013	C	L1MC5_3end	LINE	L1	Active_Enhancer	Quiescent_low	Boreotheria
	ESC_and_NPC	chrX	41025818	41027673	41026304	16.47	chrX	41026061	41026490	C	LTR56	LTR	ERV1	Active_Enhancer	Active_Enhancer	Haplorhini
	ESC_and_NPC	chrX	41025818	41027673	41026450	16.47	chrX	41026061	41026490	C	LTR56	LTR	ERV1	Active_Enhancer	Active_Enhancer	Haplorhini
	ESC_and_NPC	chrX	41475150	41476245	41475643	18.1	chrX	41475587	41475711	+	MER103C	DNA	hAT-Charlie	Active_Enhancer	Active_Enhancer	Eutheria
	ESC_and_NPC	chrX	41718416	41719441	41718738	10.27	chrX	41718691	41719169	C	LTR35A	LTR	ERV1	Active_Enhancer	Active_Enhancer	Simiiformes
	ESC_and_NPC	chrX	42089185	42089438	42089333	11.48	chrX	42088636	42089363	+	LTR8	LTR	ERV1	Active_Enhancer	Quiescent_low	Simiiformes
	ESC_and_NPC	chrX	42606650	42607001	42606812	20.88	chrX	42606464	42607475	+	MER45B	DNA	hAT-Tip100	Poised_Enhancer	Quiescent_low	Eutheria
	ESC_and_NPC	chrX	43618489	43618679	43618602	18.46	chrX	43618249	43618922	C	LTR48	LTR	ERV1	Poised_Enhancer	Active_Enhancer	Haplorhini
	ESC_and_NPC	chrX	46326889	46327059	46326980	20.11	chrX	46326929	46327312	+	LTR37A	LTR	ERV1	Active_Enhancer	Quiescent_low	Eutheria
	ESC_and_NPC	chrX	46488812	46489102	46488915	13.58	chrX	46488737	46489365	C	HERVK11	LTR	ERVK	Active_Enhancer	Repeats	Hominoidea
	ESC_and_NPC	chrX	46792104	46792265	46792225	24.82	chrX	46791762	46792319	+	MLT1G	LTR	ERVL-MaLR	Poised_Enhancer	Poised_Enhancer	Eutheria
	ESC_and_NPC	chrX	47315832	47317097	47316896	25.94	chrX	47316765	47316932	C	MER103C	DNA	hAT-Charlie	Active_Enhancer	Active_Enhancer	Boreotheria
	ESC_and_NPC	chrX	47315832	47317097	47316024	28.33	chrX	47315973	47316098	+	L1ME3A_3end	LINE	L1	Active_Enhancer	Active_Enhancer	Boreotheria
	ESC_and_NPC	chrX	47384459	47384783	47384656	23.81	chrX	47384251	47385108	+	MER21-int	LTR	ERVL	Poised_Enhancer	Quiescent_low	Eutheria
	ESC_and_NPC	chrX	63503489	63503919	63503751	20.91	chrX	63503556	63504051	C	MLT1D	LTR	ERVL-MaLR	Active_Enhancer	Active_Enhancer	Eutheria
	ESC_and_NPC	chrX	65463568	65463904	65463724	33.9	chrX	65463718	65463840	C	L1M3d_5end	LINE	L1	Active_Enhancer	Active_Enhancer	Boreotheria
	ESC_and_NPC	chrX	69264090	69264726	69264313	25.83	chrX	69264130	69264414	+	LTR104_Mam	LTR	Gypsy	Poised_Enhancer	Poised_Enhancer	Eutheria
	ESC_and_NPC	chrX	71191171	71191525	71191393	13.15	chrX	71191122	71191458	+	MER31-int	LTR	ERV1	Quiescent_low	Quiescent_low	Boreotheria
	ESC_and_NPC	chrX	71957727	71958802	71958011	30.09	chrX	71957791	71958048	C	L2c_3end	LINE	L2	Active_Enhancer	Active_Enhancer	Eutheria
	ESC_and_NPC	chrX	88388358	88388696	88388540	15.76	chrX	88386581	88389876	+	L1P4_orf2	LINE	L1	Quiescent_low	Quiescent_low	Hominidae
	ESC_and_NPC	chrX	92271303	92271464	92271381	13.69	chrX	92271332	92271690	C	MER51B	LTR	ERV1	Active_Enhancer	Quiescent_low	Simiiformes
	ESC_and_NPC	chrX	93637607	93637866	93637741	16.88	chrX	93637296	93638724	+	THE1D-int	LTR	ERVL-MaLR	Quiescent_low	Quiescent_low	Catarrhini
	ESC_and_NPC	chrX	94049576	94049816	94049695	13.95	chrX	94049658	94049702	C	LTR49	LTR	ERV1	Quiescent_low	Heterochromatin	Simiiformes
	ESC_and_NPC	chrX	97310360	97310576	97310470	27.78	chrX	97310221	97310678	C	L2a_3end	LINE	L2	Active_Enhancer	Quiescent_low	Eutheria
	ESC_and_NPC	chrX	98421131	98421406	98421283	27.47	chrX	98421163	98421443	+	MamRep137	DNA	TcMar-Tigger	Poised_Enhancer	Heterochromatin	Eutheria
	ESC_and_NPC	chrX	98548541	98548920	98548629	27.69	chrX	98548509	98548999	+	MER34A1	LTR	ERV1	Poised_Enhancer	Poised_Enhancer	Simiiformes
	ESC_and_NPC	chrX	98548541	98548920	98548832	27.69	chrX	98548509	98548999	+	MER34A1	LTR	ERV1	Poised_Enhancer	Quiescent_low	Simiiformes
	ESC_and_NPC	chrX	98605864	98606224	98606090	26.04	chrX	98606007	98606110	C	L2c_3end	LINE	L2	Quiescent_low	Quiescent_low	Eutheria
	ESC_and_NPC	chrX	104343748	104343953	104343846	13.76	chrX	104343478	104343990	C	MER66C	LTR	ERV1	Quiescent_low	Heterochromatin	Simiiformes
	ESC_and_NPC	chrX	105299474	105299822	105299642	12.15	chrX	105299261	105299862	C	LTR26D	LTR	ERV1	Active_Enhancer	Quiescent_low	Haplorhini
	ESC_and_NPC	chrX	107374067	107374438	107374284	20.16	chrX	107374082	107374464	C	MLT2B4	LTR	ERVL	Poised_Enhancer	Poised_Enhancer	Boreotheria
	ESC_and_NPC	chrX	108347559	108348323	108347882	23.57	chrX	108347780	108348238	+	MamRTE1	LINE	RTE-BovB	Poised_Enhancer	Active_Enhancer	Eutheria
	ESC_and_NPC	chrX	113400309	113400807	113400576	23.91	chrX	113399946	113400610	C	MER21C	LTR	ERVL	Active_Enhancer	Quiescent_low	Boreotheria
	ESC_and_NPC	chrX	113964970	113965595	113965217	20.97	chrX	113965142	113965604	+	LTR56	LTR	ERV1	Poised_Enhancer	Poised_Enhancer	Haplorhini
	ESC_and_NPC	chrX	114557892	114558063	114557989	14.84	chrX	114557602	114558580	+	L1M4c_5end	LINE	L1	Quiescent_low	Heterochromatin	Euarchontoglires
	ESC_and_NPC	chrX	115400855	115401566	115401148	22.83	chrX	115401027	115401489	+	LTR16B2	LTR	ERVL	Quiescent_low	Poised_Enhancer	Eutheria
	ESC_and_NPC	chrX	115679468	115679714	115679584	18.43	chrX	115679454	115679709	+	MER90	LTR	ERV1	Active_Enhancer	Heterochromatin	Eutheria
	ESC_and_NPC	chrX	116824875	116825063	116824973	16.38	chrX	116824497	116825211	C	MER72	LTR	ERV1	Quiescent_low	Poised_Enhancer	Simiiformes
	ESC_and_NPC	chrX	118534649	118534989	118534796	25	chrX	118534793	118534848	C	L2d2_3end	LINE	L2	Active_Enhancer	Poised_Enhancer	Eutheria
	ESC_and_NPC	chrX	122203526	122203699	122203616	15.07	chrX	122203350	122203781	+	MSTB1	LTR	ERVL-MaLR	Quiescent_low	Heterochromatin	Simiiformes
	ESC_and_NPC	chrX	122220680	122221351	122220923	23.52	chrX	122220872	122221841	+	MER52-int	LTR	ERV1	Active_Enhancer	Active_Enhancer	Simiiformes
	ESC_and_NPC	chrX	124113698	124113896	124113790	25.15	chrX	124112754	124113900	C	L1M1_5end	LINE	L1	Poised_Enhancer	Quiescent_low	Simiiformes
	ESC_and_NPC	chrX	127858756	127859035	127858898	14.75	chrX	127858203	127859098	+	L1PA16_3end	LINE	L1	Quiescent_low	Heterochromatin	Simiiformes
	ESC_and_NPC	chrX	132742997	132743470	132743273	24.13	chrX	132743134	132743312	+	L3	LINE	CR1	Poised_Enhancer	Poised_Enhancer	Eutheria
	ESC_and_NPC	chrX	133359542	133359704	133359620	26.59	chrX	133359047	133359979	+	CR1_Mam	LINE	CR1	Quiescent_low	Poised_Enhancer	Eutheria
	ESC_and_NPC	chrX	138001012	138001589	138001457	31.21	chrX	138001364	138001506	+	MIR3	SINE	MIR	Poised_Enhancer	Poised_Enhancer	Theria
	ESC_and_NPC	chrX	138001012	138001589	138001120	26.55	chrX	138001089	138001317	+	MIRb	SINE	MIR	Poised_Enhancer	Quiescent_low	Eutheria
	ESC_and_NPC	chrX	139122000	139122161	139122087	21.52	chrX	139121704	139122238	C	MER74A	LTR	ERVL	Quiescent_low	Poised_Enhancer	Boreotheria
	ESC_and_NPC	chrX	140132874	140133141	140132949	16.69	chrX	140132367	140133138	C	L1M4_orf2	LINE	L1	Active_Enhancer	Heterochromatin	Catarrhini
	ESC_and_NPC	chrX	147699178	147699339	147699257	15.27	chrX	147699008	147699491	+	LTR22B1	LTR	ERVK	Poised_Enhancer	Quiescent_low	Catarrhini
	ESC_and_NPC	chrX	148092993	148093248	148093122	21.9	chrX	148093093	148093367	C	L1P4a_5end	LINE	L1	Quiescent_low	Heterochromatin	Simiiformes
	ESC_only	chr1	3793390	3793796	3793522	15.12	chr1	3793393	3793914	+	LTR8A	LTR	ERV1	Active_Enhancer	Quiescent_low	Simiiformes
	ESC_only	chr1	4033805	4034069	4033939	23.72	chr1	4033735	4034325	C	MER21B	LTR	ERVL	Poised_Enhancer	Poised_Enhancer	Euarchonta
	ESC_only	chr1	4070561	4070788	4070690	12.62	chr1	4070239	4070844	C	LTR24C	LTR	ERV1	Poised_Enhancer	Heterochromatin	Haplorhini
	ESC_only	chr1	4114883	4115076	4114970	27.23	chr1	4114805	4115442	C	L1MD2_5end	LINE	L1	Quiescent_low	Active_Enhancer	Eutheria
	ESC_only	chr1	7399077	7399270	7399171	14.15	chr1	7399043	7399483	+	MSTB1	LTR	ERVL-MaLR	Quiescent_low	Bivalent_poised_TSS_Enhancer	Haplorhini
	ESC_only	chr1	8155628	8155809	8155724	33.73	chr1	8155577	8155745	C	L4_B_Mam	LINE	RTE-X	Quiescent_low	Active_Enhancer	Eutheria
	ESC_only	chr1	8266839	8267181	8267063	10.53	chr1	8266627	8267197	C	LTR24C	LTR	ERV1	Poised_Enhancer	Quiescent_low	Primates
	ESC_only	chr1	8443484	8443748	8443607	14.75	chr1	8443480	8444555	+	MST-int	LTR	ERVL-MaLR	Active_Enhancer	Poised_Enhancer	Catarrhini
	ESC_only	chr1	8731233	8731506	8731360	21.67	chr1	8730914	8731744	+	L1MCb_5end	LINE	L1	Repeats	Repeats	Boreotheria
	ESC_only	chr1	8789786	8789979	8789902	34.07	chr1	8789683	8790057	+	L2d_3end	LINE	L2	Active_Enhancer	Poised_Enhancer	Eutheria
	ESC_only	chr1	9051382	9051702	9051532	13.54	chr1	9051416	9052003	+	L1MC1_3end	LINE	L1	Poised_Enhancer	Heterochromatin	Simiiformes
	ESC_only	chr1	9320139	9320359	9320259	21.69	chr1	9320187	9320269	C	L2b_3end	LINE	L2	Active_Enhancer	Poised_Enhancer	Eutheria
	ESC_only	chr1	9760882	9761051	9760977	24.14	chr1	9760935	9761058	+	L2	LINE	L2	Active_Enhancer	Poised_Enhancer	Eutheria
	ESC_only	chr1	10980931	10981102	10981018	25.69	chr1	10980993	10981104	C	MamTip3	DNA	hAT-Tip100	Active_Enhancer	Active_Enhancer	Eutheria
	ESC_only	chr1	11552313	11552474	11552386	17.41	chr1	11552225	11552743	+	MLT2B4	LTR	ERVL	Quiescent_low	Heterochromatin	Euarchontoglires
	ESC_only	chr1	11682362	11682725	11682585	32.92	chr1	11682554	11682722	+	MER5A	DNA	hAT-Charlie	Active_Enhancer	Poised_Enhancer	Eutheria
	ESC_only	chr1	11689555	11689772	11689662	10.08	chr1	11689610	11689849	+	MER41A	LTR	ERV1	Active_Enhancer	Poised_Enhancer	Hominoidea
	ESC_only	chr1	11762646	11762899	11762779	30.77	chr1	11762734	11763012	C	L2a_3end	LINE	L2	Poised_Enhancer	Poised_Enhancer	Theria
	ESC_only	chr1	12078842	12079038	12078927	20.49	chr1	12078873	12078994	C	MER5A1	DNA	hAT-Charlie	Active_Enhancer	Heterochromatin	Eutheria
	ESC_only	chr1	12358876	12359089	12358956	30.58	chr1	12358946	12359066	C	MIR1_Amn	SINE	MIR	Genic_Enhancer	Weak_transcription	Mammalia
	ESC_only	chr1	13498729	13498899	13498806	19.49	chr1	13498752	13499094	C	MLT1C	LTR	ERVL-MaLR	Quiescent_low	Poised_Enhancer	Boreotheria
	ESC_only	chr1	14404058	14404264	14404150	13.75	chr1	14403799	14404469	C	LTR9A1	LTR	ERV1	Active_Enhancer	Repeats	Simiiformes
	ESC_only	chr1	14725781	14725942	14725888	16	chr1	14725773	14725897	C	MER5A1	DNA	hAT-Charlie	Poised_Enhancer	Poised_Enhancer	Eutheria
	ESC_only	chr1	15508734	15509251	15508996	12.31	chr1	15508715	15509298	+	LTR9A1	LTR	ERV1	Quiescent_low	Weak_transcription	Catarrhini
	ESC_only	chr1	15830313	15830502	15830420	26.94	chr1	15830276	15830548	+	L2a_3end	LINE	L2	Poised_Enhancer	Quiescent_low	Eutheria
	ESC_only	chr1	17130371	17130534	17130504	19.27	chr1	17130489	17130597	C	MSTB1	LTR	ERVL-MaLR	Active_Enhancer	Heterochromatin	Haplorhini
	ESC_only	chr1	17310109	17310270	17310183	23.86	chr1	17310149	17310328	C	MIR	SINE	MIR	Active_Enhancer	Poised_Enhancer	Theria
	ESC_only	chr1	17434090	17434436	17434219	11.88	chr1	17434149	17434250	+	MER21B	LTR	ERVL	Genic_Enhancer	Genic_Enhancer	Simiiformes
	ESC_only	chr1	17470085	17470683	17470274	15.51	chr1	17470154	17470521	C	MER34C_v	LTR	ERV1	Quiescent_low	Heterochromatin	Simiiformes
	ESC_only	chr1	17494275	17494656	17494558	32.52	chr1	17494547	17494713	+	MIR	SINE	MIR	Quiescent_low	Heterochromatin	Eutheria
	ESC_only	chr1	17521489	17521669	17521591	27.36	chr1	17521535	17521776	C	MIR	SINE	MIR	Poised_Enhancer	Quiescent_low	Eutheria
	ESC_only	chr1	17665999	17666205	17666106	18.59	chr1	17665704	17666247	C	MLT2B4	LTR	ERVL	Strong_transcription	Strong_transcription	Euarchontoglires
	ESC_only	chr1	18090810	18091072	18090963	20.97	chr1	18090492	18091031	C	MLT1F2	LTR	ERVL-MaLR	Poised_Enhancer	Active_Enhancer	Eutheria
	ESC_only	chr1	18093987	18094205	18094088	17.62	chr1	18093779	18094181	+	L1MB2_3end	LINE	L1	Heterochromatin	Quiescent_low	Boreotheria
	ESC_only	chr1	18233448	18233765	18233605	28.93	chr1	18233470	18233634	+	MIRb	SINE	MIR	Active_Enhancer	Heterochromatin	Eutheria
	ESC_only	chr1	18419082	18419385	18419221	14.16	chr1	18419042	18419410	C	LTR8A	LTR	ERV1	Active_Enhancer	Quiescent_low	Simiiformes
	ESC_only	chr1	18419691	18420099	18419956	31.04	chr1	18419847	18419969	C	MIR1_Amn	SINE	MIR	Active_Enhancer	Poised_Enhancer	Eutheria
	ESC_only	chr1	18649770	18650010	18649885	35.37	chr1	18649839	18649920	+	MIR3	SINE	MIR	Poised_Enhancer	Poised_Enhancer	Eutheria
	ESC_only	chr1	19816676	19816969	19816836	9.27	chr1	19816706	19817158	+	MER4A1	LTR	ERV1	Poised_Enhancer	Quiescent_low	Simiiformes
	ESC_only	chr1	19960603	19960853	19960694	12.54	chr1	19960558	19961062	+	LTR9B	LTR	ERV1	Quiescent_low	Heterochromatin	Catarrhini
	ESC_only	chr1	20278853	20279031	20278933	14.05	chr1	20278578	20279002	C	MSTB1	LTR	ERVL-MaLR	Poised_Enhancer	Quiescent_low	Haplorhini
	ESC_only	chr1	20546696	20546925	20546833	25.77	chr1	20546686	20547007	+	HAL1	LINE	L1	Quiescent_low	Heterochromatin	Simiiformes
	ESC_only	chr1	20642145	20642343	20642247	16.74	chr1	20642211	20642667	C	LTR45C	LTR	ERV1	Genic_Enhancer	Weak_transcription	Simiiformes
	ESC_only	chr1	22074791	22074999	22074887	18.13	chr1	22074725	22075231	C	LTR54	LTR	ERV1	Poised_Enhancer	Quiescent_low	Simiiformes
	ESC_only	chr1	22443904	22444067	22443996	9.41	chr1	22443173	22444008	C	MER4D	LTR	ERV1	Active_Enhancer	Heterochromatin	Simiiformes
	ESC_only	chr1	23263296	23264110	23264004	27.52	chr1	23263784	23264088	C	Eutr5	LTR	LTR	Active_Enhancer	Poised_Enhancer	Eutheria
	ESC_only	chr1	24151010	24151380	24151267	4.55	chr1	24151160	24151642	C	LTR10D	LTR	ERV1	Active_Enhancer	Quiescent_low	Catarrhini
	ESC_only	chr1	24507189	24507435	24507308	34.09	chr1	24507149	24507419	+	L2c_3end	LINE	L2	Active_Enhancer	Poised_Enhancer	Eutheria
	ESC_only	chr1	25588426	25588591	25588511	6.11	chr1	25587850	25588817	+	LTR5	LTR	ERVK	Poised_Enhancer	Heterochromatin	Hominoidea
	ESC_only	chr1	25708294	25708455	25708392	10.89	chr1	25707993	25708602	C	MER41B	LTR	ERV1	Active_Enhancer	Quiescent_low	Simiiformes
	ESC_only	chr1	25780286	25780633	25780491	31.41	chr1	25780486	25780642	C	MER103C	DNA	hAT-Charlie	Active_Enhancer	Poised_Enhancer	Eutheria
	ESC_only	chr1	26429799	26430126	26429939	32.35	chr1	26429912	26429980	+	X6A_LINE	LINE	CR1	Genic_Enhancer	Active_Enhancer	Theria
	ESC_only	chr1	27007046	27007408	27007266	24.55	chr1	27007245	27007392	C	MIRb	SINE	MIR	Genic_Enhancer	Weak_transcription	Eutheria
	ESC_only	chr1	27622816	27623111	27622964	35.15	chr1	27622806	27623008	+	L2b_3end	LINE	L2	Poised_Enhancer	Quiescent_low	Theria
	ESC_only	chr1	29186838	29187113	29186897	24.46	chr1	29186805	29186956	+	MIR3	SINE	MIR	Active_Enhancer	Active_Enhancer	Eutheria
	ESC_only	chr1	29821653	29821938	29821805	17.46	chr1	29821500	29822130	C	LTR9D	LTR	ERV1	Quiescent_low	Quiescent_low	Simiiformes
	ESC_only	chr1	29924101	29924416	29924227	29.23	chr1	29924022	29924269	+	L2b_3end	LINE	L2	Poised_Enhancer	Poised_Enhancer	Eutheria
	ESC_only	chr1	30855815	30856022	30855918	23.91	chr1	30855887	30856024	+	MIR	SINE	MIR	Poised_Enhancer	Quiescent_low	Eutheria
	ESC_only	chr1	31366967	31367138	31367047	29.6	chr1	31367034	31367268	C	MIRb	SINE	MIR	Genic_Enhancer	Genic_Enhancer	Eutheria
	ESC_only	chr1	31485271	31485480	31485334	30.26	chr1	31485034	31485497	C	L1MC5a_3end	LINE	L1	Poised_Enhancer	Heterochromatin	Boreotheria
	ESC_only	chr1	31563076	31563239	31563215	11.51	chr1	31562567	31563245	C	MER41B	LTR	ERV1	Quiescent_low	Quiescent_low	Simiiformes
	ESC_only	chr1	32438131	32438546	32438378	9.85	chr1	32438131	32438846	+	MER4D1	LTR	ERV1	Active_Enhancer	Bivalent_poised_TSS_Enhancer	Simiiformes
	ESC_only	chr1	32454763	32455099	32454982	26.47	chr1	32454930	32455035	+	MLT1J-int	LTR	ERVL-MaLR	Quiescent_low	Active_Enhancer	Boreotheria
	ESC_only	chr1	32642522	32642768	32642652	7.78	chr1	32642529	32642767	+	MER4E1	LTR	ERV1	Weak_transcription	Heterochromatin	Hominidae
	ESC_only	chr1	32980708	32980979	32980839	27.05	chr1	32980785	32981046	C	MIRb	SINE	MIR	Poised_Enhancer	Heterochromatin	Eutheria
	ESC_only	chr1	33446107	33446268	33446160	26.58	chr1	33446041	33446207	C	MLT1J	LTR	ERVL-MaLR	Quiescent_low	Bivalent_poised_TSS_Enhancer	Eutheria
	ESC_only	chr1	34019858	34020144	34019978	25.36	chr1	34019904	34020265	C	L2a_3end	LINE	L2	Poised_Enhancer	Poised_Enhancer	Eutheria
	ESC_only	chr1	34113974	34114152	34114056	25.7	chr1	34113633	34114060	+	L1M3d_5end	LINE	L1	Quiescent_low	Heterochromatin	Boreotheria
	ESC_only	chr1	34188480	34188693	34188625	31.98	chr1	34188473	34188630	C	MIRb	SINE	MIR	Active_Enhancer	Poised_Enhancer	Eutheria
	ESC_only	chr1	34396061	34396423	34396221	18.04	chr1	34395955	34396326	+	MLT2B1	LTR	ERVL	Poised_Enhancer	Poised_Enhancer	Boreotheria
	ESC_only	chr1	34763395	34763583	34763480	25.63	chr1	34763363	34763728	+	L2c_3end	LINE	L2	Poised_Enhancer	Poised_Enhancer	Mammalia
	ESC_only	chr1	35391223	35391449	35391341	14.46	chr1	35391061	35391383	C	MER83B	LTR	ERV1	Genic_Enhancer	Genic_Enhancer	Catarrhini
	ESC_only	chr1	36182761	36183006	36182872	27.07	chr1	36182766	36182951	C	L2c_3end	LINE	L2	Quiescent_low	Genic_Enhancer	Eutheria
	ESC_only	chr1	36401493	36401676	36401582	15.61	chr1	36400551	36401780	C	LTR2752	LTR	ERV1	Active_TSS	Flanking_TSS_Enhancer_downstream	Simiiformes
	ESC_only	chr1	36523855	36524083	36523960	29.34	chr1	36523956	36524110	C	LTR89B	LTR	ERVL	Quiescent_low	Heterochromatin	Eutheria
	ESC_only	chr1	36765888	36766082	36765968	35.09	chr1	36765774	36766043	C	L2	LINE	L2	Active_Enhancer	Active_Enhancer	Mammalia
	ESC_only	chr1	37040294	37040455	37040369	20.99	chr1	37040349	37040432	C	MIRc	SINE	MIR	Poised_Enhancer	Poised_Enhancer	Eutheria
	ESC_only	chr1	38141515	38141810	38141630	24.06	chr1	38141522	38141933	C	LTR16	LTR	ERVL	Poised_Enhancer	Poised_Enhancer	Eutheria
	ESC_only	chr1	38364247	38364503	38364351	18.36	chr1	38363958	38364617	+	LTR48	LTR	ERV1	Poised_Enhancer	Heterochromatin	Primates
	ESC_only	chr1	38422983	38423330	38423196	22.08	chr1	38422584	38423484	+	L1MC4_3end	LINE	L1	Active_Enhancer	Heterochromatin	Boreotheria
	ESC_only	chr1	38990105	38990303	38990193	22.85	chr1	38990188	38990293	C	MER94B	DNA	hAT-Blackjack	Active_Enhancer	Poised_Enhancer	Eutheria
	ESC_only	chr1	39710760	39710965	39710875	20.32	chr1	39710739	39710990	C	MER74A	LTR	ERVL	Poised_Enhancer	Heterochromatin	Simiiformes
	ESC_only	chr1	39711998	39712340	39712193	22.12	chr1	39711807	39712350	C	MER74A	LTR	ERVL	Poised_Enhancer	Poised_Enhancer	Boreotheria
	ESC_only	chr1	39878024	39878285	39878134	15.38	chr1	39878131	39878169	+	MER4D1	LTR	ERV1	Genic_Enhancer	Genic_Enhancer	Haplorhini
	ESC_only	chr1	42479717	42479878	42479794	19.63	chr1	42479612	42480103	C	LTR53B	LTR	ERVL	Quiescent_low	Bivalent_poised_TSS_Enhancer	Boreotheria
	ESC_only	chr1	42524391	42524640	42524514	17.99	chr1	42523129	42524909	C	L1M4c_5end	LINE	L1	Heterochromatin	Bivalent_poised_TSS_Enhancer	Catarrhini
	ESC_only	chr1	43454539	43454795	43454668	23.89	chr1	43454657	43454769	+	MLT1M	LTR	ERVL-MaLR	Active_Enhancer	Flanking_TSS_Enhancer_downstream	Eutheria
	ESC_only	chr1	43494260	43494461	43494358	33.14	chr1	43494029	43494453	C	L1MEb_5end	LINE	L1	Poised_Enhancer	Active_Enhancer	Eutheria
	ESC_only	chr1	43841583	43841840	43841718	14.7	chr1	43840807	43842332	C	MST-int	LTR	ERVL-MaLR	Active_Enhancer	Repeats	Simiiformes
	ESC_only	chr1	44119713	44119892	44119801	31.5	chr1	44119793	44120618	C	L2	LINE	L2	Poised_Enhancer	Heterochromatin	Vertebrata
	ESC_only	chr1	45275160	45275345	45275264	14.95	chr1	45274893	45275796	+	L1M4c_5end	LINE	L1	Poised_Enhancer	Poised_Enhancer	Euarchontoglires
	ESC_only	chr1	46298748	46298936	46298827	33.61	chr1	46298751	46298871	+	L2c_3end	LINE	L2	Active_Enhancer	Quiescent_low	Eutheria
	ESC_only	chr1	47113222	47113406	47113295	30.79	chr1	47113113	47113544	+	L2c_3end	LINE	L2	Quiescent_low	Bivalent_poised_TSS_Enhancer	Eutheria
	ESC_only	chr1	47523817	47524000	47523918	26.52	chr1	47523834	47524182	C	Tigger20a	DNA	TcMar-Tigger	Poised_Enhancer	Heterochromatin	Eutheria
	ESC_only	chr1	47564612	47564897	47564750	21.33	chr1	47564634	47564783	+	MamGypLTR1c	LTR	Gypsy	Poised_Enhancer	Poised_Enhancer	Eutheria
	ESC_only	chr1	48005596	48005773	48005682	28.92	chr1	48005490	48006656	C	L2	LINE	L2	Poised_Enhancer	Poised_Enhancer	Eutheria
	ESC_only	chr1	48208382	48208601	48208502	13.91	chr1	48208216	48208839	C	LTR9D	LTR	ERV1	Quiescent_low	Quiescent_low	Simiiformes
	ESC_only	chr1	48645766	48645927	48645840	30.02	chr1	48645794	48646189	+	L3	LINE	CR1	Poised_Enhancer	Poised_Enhancer	Eutheria
	ESC_only	chr1	48710399	48710762	48710560	33.86	chr1	48710342	48710613	C	L2	LINE	L2	Active_Enhancer	Poised_Enhancer	Eutheria
	ESC_only	chr1	48806470	48806700	48806559	39.29	chr1	48806298	48806610	C	L3	LINE	CR1	Quiescent_low	Poised_Enhancer	Eutheria
	ESC_only	chr1	50393703	50394132	50393959	17.99	chr1	50393719	50394218	+	LTR54	LTR	ERV1	Quiescent_low	Heterochromatin	Primates
	ESC_only	chr1	51963836	51964050	51963914	24.12	chr1	51962377	51963931	+	L2	LINE	L2	Weak_transcription	Poised_Enhancer	Eutheria
	ESC_only	chr1	52454792	52455054	52454919	13.69	chr1	52453438	52454963	+	L1MC_orf2	LINE	L1	Quiescent_low	Weak_transcription	Simiiformes
	ESC_only	chr1	53430734	53431176	53430934	11.21	chr1	53430737	53431047	+	LTR49	LTR	ERV1	Active_Enhancer	Quiescent_low	Haplorhini
	ESC_only	chr1	53435190	53435500	53435335	12.15	chr1	53435303	53435477	C	MER34B	LTR	ERV1	Repeats	Heterochromatin	Euarchontoglires
	ESC_only	chr1	54123996	54124215	54124118	35	chr1	54124056	54124236	+	L2b_3end	LINE	L2	Poised_Enhancer	Poised_Enhancer	Eutheria
	ESC_only	chr1	54569874	54570067	54569978	24.49	chr1	54569968	54570016	C	L2b_3end	LINE	L2	Active_Enhancer	Weak_transcription	Eutheria
	ESC_only	chr1	54962661	54963008	54962838	9.25	chr1	54961344	54963100	+	MER57-int	LTR	ERV1	Quiescent_low	Heterochromatin	Catarrhini
	ESC_only	chr1	55530733	55531115	55530863	21.75	chr1	55530696	55531205	C	LTR40a	LTR	ERVL	Quiescent_low	Heterochromatin	Eutheria
	ESC_only	chr1	56543950	56544225	56544086	36.64	chr1	56543951	56544093	C	L2b_3end	LINE	L2	Active_Enhancer	Heterochromatin	Eutheria
	ESC_only	chr1	57195671	57195873	57195775	31.02	chr1	57195645	57195803	+	MIRb	SINE	MIR	Quiescent_low	Poised_Enhancer	Eutheria
	ESC_only	chr1	57224662	57224823	57224743	23.87	chr1	57224686	57225367	+	MER21C	LTR	ERVL	Poised_Enhancer	Quiescent_low	Boreotheria
	ESC_only	chr1	57725461	57725631	57725552	22.72	chr1	57725174	57725585	+	MER110	LTR	ERV1	Poised_Enhancer	Quiescent_low	Eutheria
	ESC_only	chr1	58704654	58704975	58704838	7.65	chr1	58704423	58705121	+	MER4A	LTR	ERV1	Quiescent_low	Poised_Enhancer	Catarrhini
	ESC_only	chr1	60849423	60849724	60849601	24.72	chr1	60848984	60849992	+	L1M4c_5end	LINE	L1	Active_Enhancer	Heterochromatin	Boreotheria
	ESC_only	chr1	61297635	61297844	61297727	33.94	chr1	61297600	61298006	C	L2c_3end	LINE	L2	Poised_Enhancer	Poised_Enhancer	Eutheria
	ESC_only	chr1	61477462	61477700	61477581	21.97	chr1	61477466	61477639	C	MLT1A	LTR	ERVL-MaLR	Poised_Enhancer	Quiescent_low	Boreotheria
	ESC_only	chr1	61752886	61753139	61753031	28.82	chr1	61753013	61753516	C	Charlie13a	DNA	hAT-Charlie	Active_Enhancer	Heterochromatin	Eutheria
	ESC_only	chr1	62058917	62059395	62059194	34.32	chr1	62059161	62059331	C	L2	LINE	L2	Quiescent_low	Bivalent_poised_TSS_Enhancer	Eutheria
	ESC_only	chr1	62176910	62177129	62176980	13	chr1	62176936	62177250	+	MER4D	LTR	ERV1	Quiescent_low	Heterochromatin	Simiiformes
	ESC_only	chr1	62198378	62198826	62198599	24.59	chr1	62198564	62198685	+	L1ME3G_3end	LINE	L1	Bivalent_poised_TSS_Enhancer	Weak_transcription	Simiiformes
	ESC_only	chr1	62922111	62922277	62922203	24.85	chr1	62922024	62922397	+	MLT1O	LTR	ERVL-MaLR	Quiescent_low	Poised_Enhancer	Eutheria
	ESC_only	chr1	63731274	63731534	63731419	23.95	chr1	63731392	63731559	+	MIRc	SINE	MIR	Active_Enhancer	Active_Enhancer	Eutheria
	ESC_only	chr1	65026483	65026693	65026576	23.37	chr1	65026569	65026676	C	MamRep488	DNA	hAT-Tip100	Quiescent_low	Quiescent_low	Eutheria
	ESC_only	chr1	65425781	65426065	65425918	30.73	chr1	65425894	65426337	C	L2a_3end	LINE	L2	Active_Enhancer	Genic_Enhancer	Eutheria
	ESC_only	chr1	65459495	65459700	65459591	24.06	chr1	65459369	65459699	C	LTR41C	LTR	ERVL	Flanking_TSS_Enhancer_downstream	Bivalent_poised_TSS_Enhancer	Eutheria
	ESC_only	chr1	66730489	66730686	66730603	32.94	chr1	66730436	66730870	+	L2	LINE	L2	Quiescent_low	Poised_Enhancer	Eutheria
	ESC_only	chr1	67137312	67137479	67137386	18.99	chr1	67137091	67137812	C	MER77B	LTR	ERVL	Poised_Enhancer	Poised_Enhancer	Eutheria
	ESC_only	chr1	67256177	67256439	67256282	32.84	chr1	67256209	67256491	C	L2	LINE	L2	Poised_Enhancer	Poised_Enhancer	Eutheria
	ESC_only	chr1	67298746	67298916	67298873	20.13	chr1	67298626	67299089	+	MLT1D	LTR	ERVL-MaLR	Poised_Enhancer	Bivalent_poised_TSS_Enhancer	Boreotheria
	ESC_only	chr1	67515484	67516080	67515819	17.52	chr1	67515740	67515888	+	LTR23-int	LTR	ERV1	Poised_Enhancer	Heterochromatin	Simiiformes
	ESC_only	chr1	67655612	67655878	67655741	26.04	chr1	67655547	67655742	+	L1M4a1_5end	LINE	L1	Quiescent_low	Heterochromatin	Boreotheria
	ESC_only	chr1	69077173	69077721	69077374	20.42	chr1	69077353	69077497	C	MER34C	LTR	ERV1	Active_Enhancer	Quiescent_low	Simiiformes
	ESC_only	chr1	69093539	69093746	69093639	17.91	chr1	69093046	69093935	+	MER34B-int	LTR	ERV1	Quiescent_low	Heterochromatin	Catarrhini
	ESC_only	chr1	69244171	69244622	69244417	29.05	chr1	69244328	69244695	+	LTR79	LTR	ERVL	Poised_Enhancer	Poised_Enhancer	Eutheria
	ESC_only	chr1	70586111	70586290	70586208	13.97	chr1	70585990	70586447	+	LTR26C	LTR	ERV1	Active_Enhancer	Heterochromatin	Hominoidea
	ESC_only	chr1	70685351	70685607	70685464	19.78	chr1	70685071	70685511	C	L1PA17_5end	LINE	L1	Poised_Enhancer	Heterochromatin	Simiiformes
	ESC_only	chr1	71393414	71393616	71393512	16.44	chr1	71392902	71394560	+	MST-int	LTR	ERVL-MaLR	Poised_Enhancer	Heterochromatin	Simiiformes
	ESC_only	chr1	71462928	71463151	71463034	28.46	chr1	71463007	71463282	C	L2a_3end	LINE	L2	Poised_Enhancer	Quiescent_low	Eutheria
	ESC_only	chr1	72034827	72035164	72034977	9.41	chr1	72034756	72035382	+	LTR9C	LTR	ERV1	Quiescent_low	Quiescent_low	Simiiformes
	ESC_only	chr1	75719790	75720137	75719955	15.31	chr1	75719939	75720357	+	LTR47A	LTR	ERVL	Quiescent_low	Heterochromatin	Catarrhini
	ESC_only	chr1	76230806	76231187	76231064	25.55	chr1	76230932	76231124	+	MLT1H	LTR	ERVL-MaLR	Active_Enhancer	Bivalent_poised_TSS_Enhancer	Eutheria
	ESC_only	chr1	76854303	76854507	76854405	18.34	chr1	76854291	76854821	+	MER74A	LTR	ERVL	Poised_Enhancer	Poised_Enhancer	Eutheria
	ESC_only	chr1	78237392	78237887	78237802	35.16	chr1	78237723	78237813	C	MamTip2b	DNA	hAT-Tip100	Poised_Enhancer	Heterochromatin	Eutheria
	ESC_only	chr1	78871413	78871636	78871520	16.62	chr1	78870454	78872121	C	MST-int	LTR	ERVL-MaLR	Repeats	Heterochromatin	Simiiformes
	ESC_only	chr1	79263008	79263202	79263119	24.86	chr1	79262842	79263230	+	LTR91	LTR	LTR	Active_Enhancer	Poised_Enhancer	Eutheria
	ESC_only	chr1	79797661	79797849	79797759	19.68	chr1	79797505	79797890	C	LTR9B	LTR	ERV1	Quiescent_low	Heterochromatin	Simiiformes
	ESC_only	chr1	80181469	80181777	80181611	18.57	chr1	80181607	80181943	C	LTR49	LTR	ERV1	Active_Enhancer	Poised_Enhancer	Catarrhini
	ESC_only	chr1	80510111	80510277	80510215	30.67	chr1	80509819	80510334	C	MLT1G1	LTR	ERVL-MaLR	Poised_Enhancer	Heterochromatin	Eutheria
	ESC_only	chr1	80604609	80604857	80604713	12.78	chr1	80604387	80605025	C	LTR24C	LTR	ERV1	Active_Enhancer	Heterochromatin	Simiiformes
	ESC_only	chr1	81323941	81324102	81324011	35.1	chr1	81323779	81324219	C	L2	LINE	L2	Quiescent_low	Active_Enhancer	Eutheria
	ESC_only	chr1	81663185	81663410	81663289	17.81	chr1	81662992	81663356	+	LTR48	LTR	ERV1	Active_TSS	Poised_Enhancer	Primates
	ESC_only	chr1	81733518	81733727	81733632	12.14	chr1	81733279	81733679	C	MLT1B	LTR	ERVL-MaLR	Quiescent_low	Heterochromatin	Boreotheria
	ESC_only	chr1	81780783	81781031	81780919	32.03	chr1	81780871	81781023	+	MIRb	SINE	MIR	Active_Enhancer	Heterochromatin	Eutheria
	ESC_only	chr1	84271734	84271932	84271859	17.14	chr1	84271584	84272186	C	MER67B	LTR	ERV1	Poised_Enhancer	Active_Enhancer	Euarchontoglires
	ESC_only	chr1	84289361	84289665	84289512	21.62	chr1	84289258	84289844	+	MER67B	LTR	ERV1	Quiescent_low	Heterochromatin	Euarchontoglires
	ESC_only	chr1	84572011	84572210	84572112	35.65	chr1	84571875	84572189	C	L2	LINE	L2	Poised_Enhancer	Heterochromatin	Eutheria
	ESC_only	chr1	84894712	84894873	84894780	27.34	chr1	84894752	84894899	+	Tigger16a	DNA	TcMar-Tigger	Poised_Enhancer	Poised_Enhancer	Eutheria
	ESC_only	chr1	85393609	85393860	85393733	26.82	chr1	85393530	85393750	+	MER34C	LTR	ERV1	Poised_Enhancer	Heterochromatin	Primates
	ESC_only	chr1	87025259	87025450	87025349	35.54	chr1	87025008	87025489	C	LTR33A	LTR	ERVL	Poised_Enhancer	Bivalent_poised_TSS_Enhancer	Eutheria
	ESC_only	chr1	87723209	87723515	87723370	21.03	chr1	87723270	87723678	+	MLT2B1	LTR	ERVL	Poised_Enhancer	Heterochromatin	Boreotheria
	ESC_only	chr1	88404641	88404822	88404723	9.52	chr1	88404699	88404782	C	AluSz6	SINE	Alu	Active_Enhancer	Heterochromatin	Hominini
	ESC_only	chr1	88774432	88774593	88774504	29.82	chr1	88773834	88774597	C	MER21C	LTR	ERVL	Genic_Enhancer	Weak_transcription	Boreotheria
	ESC_only	chr1	88777675	88777853	88777753	13.05	chr1	88777642	88778289	+	MER4B	LTR	ERV1	Active_Enhancer	Genic_Enhancer	Simiiformes
	ESC_only	chr1	89457146	89457378	89457273	19.88	chr1	89457096	89457414	C	MER74A	LTR	ERVL	Poised_Enhancer	Quiescent_low	Boreotheria
	ESC_only	chr1	89836999	89837219	89837106	25.37	chr1	89837051	89837117	C	X20_LINE	LINE	CR1	Poised_Enhancer	Poised_Enhancer	Mammalia
	ESC_only	chr1	91631925	91632192	91632059	26.58	chr1	91631805	91632300	C	L2	LINE	L2	Poised_Enhancer	Poised_Enhancer	Eutheria
	ESC_only	chr1	91944062	91944300	91944176	17.44	chr1	91944099	91944184	+	MER21C	LTR	ERVL	Poised_Enhancer	Heterochromatin	Simiiformes
	ESC_only	chr1	93410894	93411363	93411105	21.34	chr1	93411082	93411324	C	MER34C	LTR	ERV1	Active_Enhancer	Heterochromatin	Catarrhini
	ESC_only	chr1	93807384	93807632	93807514	18.56	chr1	93807172	93807760	C	LTR48	LTR	ERV1	Repeats	Heterochromatin	Primates
	ESC_only	chr1	93829116	93829441	93829250	10.05	chr1	93828944	93829598	C	LTR9C	LTR	ERV1	Active_Enhancer	Heterochromatin	Simiiformes
	ESC_only	chr1	94666784	94667203	94666963	18.88	chr1	94666621	94666979	C	HERV35I	LTR	ERV1	Poised_Enhancer	Heterochromatin	Simiiformes
	ESC_only	chr1	96003678	96003876	96003780	28.47	chr1	96003598	96003918	+	Arthur1B	DNA	hAT-Tip100	Active_Enhancer	Heterochromatin	Eutheria
	ESC_only	chr1	96475363	96475681	96475521	16.25	chr1	96475461	96475780	+	MER67C	LTR	ERV1	Poised_Enhancer	Quiescent_low	Boreotheria
	ESC_only	chr1	96559966	96560173	96560063	23.41	chr1	96559984	96560078	+	MER21C	LTR	ERVL	Active_Enhancer	Heterochromatin	Primates
	ESC_only	chr1	96562210	96562612	96562457	19.35	chr1	96562090	96562827	+	LTR48	LTR	ERV1	Active_Enhancer	Heterochromatin	Primates
	ESC_only	chr1	96715473	96715884	96715641	12.9	chr1	96715301	96715883	C	MER4B	LTR	ERV1	Active_Enhancer	Heterochromatin	Simiiformes
[truncated: 19,269 more rows]

## Sheet: Table S2
	Table S2. List of Brn2-binding TEs in NPC
	Cell	Peak_chr	Peak_start	Peak_end	Peak_summit	RepeatMasker_div	TE_chr	TE_start	TE_end	TE_dir	TE_family	TE_class	TE_superfamily_clade	ChromHMM_state	ortholog
	NPC	chr1	7344383	7344576	7344496	25.15	chr1	7344491	7344748	C	L1ME3F_3end	LINE	L1	Quiescent_low	Eutheria
	NPC	chr1	8061278	8061433	8061353	25.84	chr1	8061146	8061354	C	MIR	SINE	MIR	Heterochromatin	Eutheria
	NPC	chr1	9453403	9453617	9453469	27.27	chr1	9453411	9453476	C	DNM1r	Unknown		Bivalent_poised_TSS_Enhancer	Vertebrata
	NPC	chr1	10064040	10064171	10064100	36.48	chr1	10063930	10064103	+	L2	LINE	L2	Genic_Enhancer	Eutheria
	NPC	chr1	11908472	11908655	11908570	16.54	chr1	11908526	11908796	+	MER1B	DNA	hAT-Charlie	Flanking_TSS_Enhancer_downstream	Simiiformes
	NPC	chr1	12128391	12128522	12128511	34.9	chr1	12128417	12128608	C	MIRb	SINE	MIR	Quiescent_low	Eutheria
	NPC	chr1	12383667	12383849	12383714	23.43	chr1	12383700	12383879	C	L2a_3end	LINE	L2	Strong_transcription	Eutheria
	NPC	chr1	17192456	17192691	17192561	15.42	chr1	17192299	17192733	+	LTR51	LTR	ERV1	Quiescent_low	Simiiformes
	NPC	chr1	18532949	18533092	18533018	26.84	chr1	18532933	18533165	C	MIRb	SINE	MIR	Heterochromatin	Eutheria
	NPC	chr1	19877904	19878150	19878016	21.97	chr1	19877909	19878129	+	LTR43B	LTR	ERV1	Heterochromatin	Simiiformes
	NPC	chr1	25153802	25153933	25153848	20.96	chr1	25153619	25154210	C	MLT1E2	LTR	ERVL-MaLR	Bivalent_poised_TSS_Enhancer	Boreotheria
	NPC	chr1	28648862	28649102	28648925	28.77	chr1	28648880	28649025	+	AluJr4	SINE	Alu	Active_Enhancer	Simiiformes
	NPC	chr1	28830792	28830935	28830869	25.42	chr1	28830843	28830901	+	MIRb	SINE	MIR	Poised_Enhancer	Theria
	NPC	chr1	34296376	34296507	34296448	33.08	chr1	34296160	34296584	+	L2	LINE	L2	Repeats	Eutheria
	NPC	chr1	34934409	34934540	34934489	16.7	chr1	34934198	34934712	+	MLT2B2	LTR	ERVL	Heterochromatin	Euarchontoglires
	NPC	chr1	38593956	38594102	38594031	28.84	chr1	38593740	38594070	C	LTR33	LTR	ERVL	Heterochromatin	Eutheria
	NPC	chr1	43102550	43102713	43102636	24.48	chr1	43101073	43102844	C	MER52A	LTR	ERV1	Poised_Enhancer	Simiiformes
	NPC	chr1	51675036	51675192	51675116	15.29	chr1	51675026	51675195	+	Tigger3a	DNA	TcMar-Tigger	Bivalent_poised_TSS_Enhancer	Haplorhini
	NPC	chr1	54560092	54560235	54560143	32.19	chr1	54560103	54560375	C	L2b_3end	LINE	L2	Poised_Enhancer	Eutheria
	NPC	chr1	58041600	58041748	58041652	30.77	chr1	58041414	58041662	C	MIR	SINE	MIR	Poised_Enhancer	Eutheria
	NPC	chr1	59262206	59262337	59262283	33.04	chr1	59262267	59262489	C	MIRb	SINE	MIR	Quiescent_low	Eutheria
	NPC	chr1	59453587	59453731	59453649	30.97	chr1	59453410	59453837	C	MLT1H	LTR	ERVL-MaLR	Bivalent_poised_TSS_Enhancer	Eutheria
	NPC	chr1	62124725	62124856	62124784	16.3	chr1	62124551	62124932	C	MLT1B	LTR	ERVL-MaLR	Heterochromatin	Euarchontoglires
	NPC	chr1	63772633	63772764	63772681	29.07	chr1	63772620	63772708	C	L2b_3end	LINE	L2	Quiescent_low	Eutheria
	NPC	chr1	63856566	63856704	63856676	24.06	chr1	63856409	63856759	C	L1MEc_5end	LINE	L1	Bivalent_poised_TSS_Enhancer	Eutheria
	NPC	chr1	64975645	64975793	64975710	26	chr1	64975426	64976324	C	ERV3-16A3_I	LTR	ERVL	Poised_Enhancer	Boreotheria
	NPC	chr1	66414270	66414408	66414337	28.57	chr1	66414300	66414399	C	LTR88c	LTR	Gypsy	Bivalent_poised_TSS_Enhancer	Eutheria
	NPC	chr1	69188462	69188617	69188527	27.73	chr1	69188285	69188817	C	MER77B	LTR	ERVL	Bivalent_poised_TSS_Enhancer	Boreotheria
	NPC	chr1	69315596	69315727	69315629	29.75	chr1	69315076	69316782	C	L1M2b_5end	LINE	L1	Bivalent_poised_TSS_Enhancer	Simiiformes
	NPC	chr1	72725360	72725491	72725471	18.03	chr1	72724775	72726101	+	L1PA13_5end	LINE	L1	Poised_Enhancer	Simiiformes
	NPC	chr1	73718339	73718470	73718375	17.45	chr1	73718139	73718477	+	MER1B	DNA	hAT-Charlie	Bivalent_poised_TSS_Enhancer	Simiiformes
	NPC	chr1	75908874	75909039	75908957	20.72	chr1	75908446	75909452	C	L1M3f_5end	LINE	L1	Heterochromatin	Simiiformes
	NPC	chr1	78126792	78126956	78126881	26.77	chr1	78126473	78126898	C	MLT1K	LTR	ERVL-MaLR	Bivalent_poised_TSS_Enhancer	Eutheria
	NPC	chr1	78211876	78212012	78211933	26.87	chr1	78211144	78213704	+	L1P4a_5end	LINE	L1	Bivalent_poised_TSS_Enhancer	Simiiformes
	NPC	chr1	78622755	78622886	78622780	27.92	chr1	78622488	78623056	+	MLT1F2	LTR	ERVL-MaLR	Bivalent_poised_TSS_Enhancer	Simiiformes
	NPC	chr1	78633345	78633537	78633453	25.92	chr1	78632965	78633531	+	L1M3e_5end	LINE	L1	Bivalent_poised_TSS_Enhancer	Catarrhini
	NPC	chr1	79858565	79858729	79858683	18.17	chr1	79858553	79859354	C	LTR1B	LTR	ERV1	Repeats	Simiiformes
	NPC	chr1	80677175	80677306	80677239	15.58	chr1	80677173	80677326	+	X34_DNA	DNA		Heterochromatin	Theria
	NPC	chr1	80778005	80778190	80778033	29.16	chr1	80777798	80780905	+	L1PA12_5end	LINE	L1	Heterochromatin	Simiiformes
	NPC	chr1	80930245	80930414	80930309	29.95	chr1	80930141	80930974	+	L1M3a_5end	LINE	L1	Bivalent_poised_TSS_Enhancer	Euarchontoglires
	NPC	chr1	81175500	81175665	81175547	24.84	chr1	81174720	81176147	C	L1M2a_5end	LINE	L1	Bivalent_poised_TSS_Enhancer	Simiiformes
	NPC	chr1	82850289	82850420	82850342	29.26	chr1	82850307	82850496	C	LTR33	LTR	ERVL	Poised_Enhancer	Eutheria
	NPC	chr1	84133692	84133823	84133757	19.9	chr1	84133646	84134398	C	LTR1D1	LTR	ERV1	Bivalent_poised_TSS_Enhancer	Simiiformes
	NPC	chr1	84677821	84677952	84677909	24.57	chr1	84677473	84678005	+	MLT1F2	LTR	ERVL-MaLR	Strong_transcription	Eutheria
	NPC	chr1	85268903	85269038	85268971	21.18	chr1	85268930	85269293	+	MSTD	LTR	ERVL-MaLR	Strong_transcription	Primates
	NPC	chr1	85943035	85943166	85943135	15.39	chr1	85942563	85944525	+	Ricksha_c	DNA	MULE-MuDR	Heterochromatin	Primates
	NPC	chr1	88542708	88542839	88542773	20.6	chr1	88542467	88543009	+	MLT1E2	LTR	ERVL-MaLR	Heterochromatin	Eutheria
	NPC	chr1	89134328	89134459	89134391	20.18	chr1	89134310	89135935	+	L1PA13_5end	LINE	L1	Bivalent_poised_TSS_Enhancer	Simiiformes
	NPC	chr1	90926230	90926500	90926370	23.66	chr1	90925851	90926530	+	MER72	LTR	ERV1	Poised_Enhancer	Simiiformes
	NPC	chr1	93036758	93036889	93036867	31.36	chr1	93036767	93036870	C	L2c_3end	LINE	L2	Heterochromatin	Eutheria
	NPC	chr1	94611791	94611995	94611898	10.95	chr1	94611685	94612564	C	MER49	LTR	ERV1	Quiescent_low	Simiiformes
	NPC	chr1	95746350	95746505	95746431	35.21	chr1	95746034	95746742	C	L1MEc_5end	LINE	L1	Bivalent_poised_TSS_Enhancer	Eutheria
	NPC	chr1	96862740	96862895	96862815	28.4	chr1	96861592	96862844	C	L1M2b_5end	LINE	L1	Heterochromatin	Primates
	NPC	chr1	97445370	97445534	97445447	14.87	chr1	97444933	97445457	+	MER49	LTR	ERV1	Heterochromatin	Simiiformes
	NPC	chr1	98211401	98211556	98211479	30.81	chr1	98211258	98211670	C	LTR16E2	LTR	ERVL	Poised_Enhancer	Eutheria
	NPC	chr1	100785588	100785879	100785709	22.84	chr1	100785537	100786204	C	MER72	LTR	ERV1	Poised_Enhancer	Simiiformes
	NPC	chr1	101027742	101027873	101027827	29.74	chr1	101027786	101028244	+	L2c_3end	LINE	L2	Bivalent_poised_TSS_Enhancer	Eutheria
	NPC	chr1	101220463	101220594	101220537	28.79	chr1	101220485	101220752	+	L2a_3end	LINE	L2	Quiescent_low	Eutheria
	NPC	chr1	102614696	102614893	102614834	28.98	chr1	102614060	102614921	+	L1P4e_5end	LINE	L1	Bivalent_poised_TSS_Enhancer	Catarrhini
	NPC	chr1	109950580	109950713	109950639	26.16	chr1	109950197	109950690	C	L2a_3end	LINE	L2	Poised_Enhancer	Eutheria
	NPC	chr1	112103549	112103680	112103614	18.93	chr1	112103294	112103755	+	MLT2B4	LTR	ERVL	Heterochromatin	Euarchontoglires
	NPC	chr1	118412934	118413124	118413023	15.24	chr1	118412609	118413489	C	L1MB2_3end	LINE	L1	Bivalent_poised_TSS_Enhancer	Boreotheria
	NPC	chr1	119887819	119887976	119887896	28.56	chr1	119887576	119888919	+	L1M3d_5end	LINE	L1	Repeats	Simiiformes
	NPC	chr1	120133442	120133661	120133588	25.74	chr1	120133287	120133775	C	L2a_3end	LINE	L2	Bivalent_poised_TSS_Enhancer	Eutheria
	NPC	chr1	147260021	147260177	147260095	14.07	chr1	147259960	147260325	C	L1MC1_3end	LINE	L1	Strong_transcription	Euarchontoglires
	NPC	chr1	150593491	150593653	150593580	14.89	chr1	150593332	150593684	C	MER1B	DNA	hAT-Charlie	Repeats	Simiiformes
	NPC	chr1	158295812	158296067	158295860	25.86	chr1	158295137	158297664	+	L1P4a_5end	LINE	L1	Bivalent_poised_TSS_Enhancer	Simiiformes
	NPC	chr1	162492066	162492197	162492131	21.14	chr1	162491846	162492354	C	MLT1F	LTR	ERVL-MaLR	Bivalent_poised_TSS_Enhancer	Eutheria
	NPC	chr1	170305781	170305930	170305840	22.2	chr1	170305838	170306250	+	MSTB2	LTR	ERVL-MaLR	Heterochromatin	Primates
	NPC	chr1	171065450	171065581	171065509	22.04	chr1	171065260	171065635	+	MLT2F	LTR	ERVL	Heterochromatin	Eutheria
	NPC	chr1	171299753	171299985	171299869	28.32	chr1	171299745	171300023	+	L1M2_5end	LINE	L1	Bivalent_poised_TSS_Enhancer	Simiiformes
	NPC	chr1	172291272	172291403	172291334	32.44	chr1	172290681	172291837	C	L2	LINE	L2	Heterochromatin	Boreotheria
	NPC	chr1	172360612	172360743	172360680	36.55	chr1	172360597	172360794	C	Plat_L3	LINE	CR1	Poised_Enhancer	Eutheria
	NPC	chr1	173507481	173507612	173507546	14.17	chr1	173507536	173507927	+	MLT1C	LTR	ERVL-MaLR	Active_Enhancer	Boreotheria
	NPC	chr1	173572851	173573082	173572927	27.4	chr1	173572832	173572978	C	MER5A	DNA	hAT-Charlie	Heterochromatin	Eutheria
	NPC	chr1	175295003	175295150	175295124	13.64	chr1	175294859	175295811	+	MER101-int	LTR	ERV1	Heterochromatin	Primates
	NPC	chr1	175775035	175775169	175775100	15.87	chr1	175774986	175776350	+	L1PA13_5end	LINE	L1	Bivalent_poised_TSS_Enhancer	Simiiformes
	NPC	chr1	178561336	178561467	178561385	32.22	chr1	178561379	178561468	C	MIRc	SINE	MIR	Bivalent_poised_TSS_Enhancer	Euarchontoglires
	NPC	chr1	179318886	179319028	179318951	17.49	chr1	179318552	179319267	C	L1MB8_3end	LINE	L1	Weak_transcription	Boreotheria
	NPC	chr1	180091859	180092003	180091928	16.56	chr1	180091906	180092056	+	FRAM	SINE	Alu	Genic_Enhancer	Haplorhini
	NPC	chr1	183711097	183711229	183711161	25.78	chr1	183711054	183711184	C	LTR78B	LTR	ERV1	Quiescent_low	Eutheria
	NPC	chr1	185115233	185115364	185115298	15.33	chr1	185115103	185115948	+	MER6	DNA	TcMar-Tigger	Bivalent_poised_TSS_Enhancer	Haplorhini
	NPC	chr1	187492219	187492350	187492283	37.75	chr1	187492189	187492441	+	LTR16E2	LTR	ERVL	Heterochromatin	Eutheria
	NPC	chr1	188702088	188702222	188702152	26.68	chr1	188699811	188702717	C	L1M2_5end	LINE	L1	Heterochromatin	Simiiformes
	NPC	chr1	192470041	192470207	192470133	19.1	chr1	192468537	192470311	C	L1M1_5end	LINE	L1	Bivalent_poised_TSS_Enhancer	Catarrhini
	NPC	chr1	192902599	192902730	192902662	29.53	chr1	192902575	192902901	+	L2a_3end	LINE	L2	Heterochromatin	Eutheria
	NPC	chr1	193473291	193473430	193473379	23.03	chr1	193473115	193473705	+	MLT2F	LTR	ERVL	Heterochromatin	Eutheria
	NPC	chr1	193928743	193928917	193928855	12.44	chr1	193928668	193929264	C	MER50	LTR	ERV1	Repeats	Simiiformes
	NPC	chr1	195744291	195744543	195744421	20.77	chr1	195743603	195744585	+	LTR28C	LTR	ERV1	Poised_Enhancer	Catarrhini
	NPC	chr1	196535838	196535969	196535924	17.38	chr1	196535611	196535984	C	LTR18A	LTR	ERVL	Repeats	Simiiformes
	NPC	chr1	197548257	197548388	197548345	37.05	chr1	197548283	197548539	+	MIRb	SINE	MIR	Bivalent_poised_TSS_Enhancer	Eutheria
	NPC	chr1	199741469	199741600	199741556	26.45	chr1	199740954	199741680	+	L2	LINE	L2	Heterochromatin	Eutheria
	NPC	chr1	199835127	199835292	199835250	20.73	chr1	199834571	199836212	+	L1MDa_5end	LINE	L1	Bivalent_poised_TSS_Enhancer	Eutheria
	NPC	chr1	204732098	204732295	204732191	11.81	chr1	204732009	204732632	C	LTR51	LTR	ERV1	Quiescent_low	Simiiformes
	NPC	chr1	205387935	205388171	205388081	24.79	chr1	205387867	205388109	C	MIR	SINE	MIR	Repeats	Eutheria
	NPC	chr1	212029396	212029527	212029478	30.54	chr1	212029157	212029667	C	MLT1N2	LTR	ERVL-MaLR	Poised_Enhancer	Eutheria
	NPC	chr1	212132163	212132339	212132265	24.79	chr1	212131792	212132274	+	ERV3-16A3_I	LTR	ERVL	Heterochromatin	Eutheria
	NPC	chr1	214081880	214082034	214081967	18.82	chr1	214081730	214082137	+	MLT1F2	LTR	ERVL-MaLR	Bivalent_poised_TSS_Enhancer	Eutheria
	NPC	chr1	215487174	215487305	215487284	29.69	chr1	215487247	215487584	C	MLT1G3	LTR	ERVL-MaLR	Heterochromatin	Eutheria
	NPC	chr1	216022903	216023034	216022967	32.85	chr1	216022940	216023156	+	LTR88c	LTR	Gypsy	Bivalent_poised_TSS_Enhancer	Eutheria
	NPC	chr1	216254574	216254705	216254639	28.79	chr1	216254582	216254888	+	MLT1H	LTR	ERVL-MaLR	Bivalent_poised_TSS_Enhancer	Eutheria
	NPC	chr1	218492549	218492703	218492594	17.79	chr1	218492434	218492596	C	AluJo	SINE	Alu	Quiescent_low	Simiiformes
	NPC	chr1	219772249	219772380	219772292	19.51	chr1	219772113	219772642	+	LTR53B	LTR	ERVL	Quiescent_low	Boreotheria
	NPC	chr1	224489800	224489931	224489897	17.81	chr1	224489687	224490008	C	MLT1A0	LTR	ERVL-MaLR	Bivalent_poised_TSS_Enhancer	Euarchontoglires
	NPC	chr1	225183085	225183216	225183183	30.46	chr1	225182401	225183346	+	L1M1_5end	LINE	L1	Bivalent_poised_TSS_Enhancer	Catarrhini
	NPC	chr1	225891840	225891971	225891902	26.24	chr1	225891798	225892004	+	LTR32	LTR	ERVL	Quiescent_low	Catarrhini
	NPC	chr1	229047385	229047516	229047457	17.14	chr1	229047242	229047740	C	MER74A	LTR	ERVL	Poised_Enhancer	Boreotheria
	NPC	chr1	230581721	230581852	230581782	24.96	chr1	230581304	230582035	C	LTR41B	LTR	ERVL	Repeats	Eutheria
	NPC	chr1	230649304	230649435	230649414	29.14	chr1	230649363	230649668	+	L2a_3end	LINE	L2	Repeats	Eutheria
	NPC	chr1	231073952	231074120	231074038	12.55	chr1	231073303	231074210	+	MER49	LTR	ERV1	Heterochromatin	Hominoidea
	NPC	chr1	231899283	231899460	231899386	19.24	chr1	231899211	231899393	C	MER5A	DNA	hAT-Charlie	Poised_Enhancer	Eutheria
	NPC	chr1	233176507	233176638	233176537	28.05	chr1	233175262	233176603	C	Tigger22N1	DNA	TcMar-Tigger	Genic_Enhancer	Eutheria
	NPC	chr1	235710822	235710953	235710897	30.2	chr1	235710579	235711185	+	MLT1G1	LTR	ERVL-MaLR	Bivalent_poised_TSS_Enhancer	Eutheria
	NPC	chr1	241946776	241946907	241946894	31.23	chr1	241946708	241947051	C	L2b_3end	LINE	L2	Quiescent_low	Eutheria
	NPC	chr1	243980640	243980771	243980650	14.03	chr1	243980535	243980935	+	MSTC	LTR	ERVL-MaLR	Heterochromatin	Primates
	NPC	chr1	246221677	246221808	246221715	15.56	chr1	246220404	246221940	+	MER52D	LTR	ERV1	Repeats	Simiiformes
	NPC	chr1	246469016	246469147	246469105	33.53	chr1	246468965	246469131	C	LTR81	LTR	Gypsy	Heterochromatin	Eutheria
	NPC	chr1	246469831	246469962	246469907	21.33	chr1	246469385	246470195	+	L1MC4_3end	LINE	L1	Heterochromatin	Eutheria
	NPC	chr1	246582871	246583008	246582935	26.51	chr1	246582795	246583096	C	LTR102_Mam	LTR	ERVL	Poised_Enhancer	Eutheria
	NPC	chr1	247749503	247749634	247749544	27.87	chr1	247749278	247750913	+	L1M3e_5end	LINE	L1	Repeats	Hominidae
	NPC	chr2	1004538	1004669	1004601	18.76	chr2	1004443	1005509	+	L1MC1_3end	LINE	L1	Bivalent_poised_TSS_Enhancer	Simiiformes
	NPC	chr2	4272713	4272844	4272790	32.58	chr2	4272496	4272819	C	Charlie17b	DNA	hAT-Charlie	Bivalent_poised_TSS_Enhancer	Eutheria
	NPC	chr2	4638570	4638823	4638745	31.33	chr2	4638672	4638838	C	MIRb	SINE	MIR	Bivalent_poised_TSS_Enhancer	Eutheria
	NPC	chr2	6583445	6583576	6583515	30.6	chr2	6583457	6583727	C	LTR16A	LTR	ERVL	Bivalent_poised_TSS_Enhancer	Eutheria
	NPC	chr2	6845470	6845604	6845534	12.63	chr2	6844888	6846789	C	LTR25-int	LTR	ERV1	Repeats	Simiiformes
	NPC	chr2	7155736	7155867	7155847	18.99	chr2	7155586	7156002	C	MSTB1	LTR	ERVL-MaLR	Heterochromatin	Simiiformes
	NPC	chr2	9935251	9935395	9935326	29.81	chr2	9935022	9935458	C	L2a_3end	LINE	L2	Strong_transcription	Boreotheria
	NPC	chr2	12691249	12691435	12691337	23.63	chr2	12691321	12691506	+	MIR	SINE	MIR	Bivalent_poised_TSS_Enhancer	Eutheria
	NPC	chr2	15454597	15454728	15454664	22.02	chr2	15454457	15454909	+	Tigger9b	DNA	TcMar-Tigger	Bivalent_poised_TSS_Enhancer	Eutheria
	NPC	chr2	17133384	17133604	17133484	26.07	chr2	17133279	17133686	+	MER49	LTR	ERV1	Bivalent_poised_TSS_Enhancer	Simiiformes
	NPC	chr2	19412834	19412966	19412914	35.15	chr2	19412209	19413212	+	LTR78	LTR	ERV1	Repeats	Boreotheria
	NPC	chr2	21981396	21981600	21981510	28.83	chr2	21981409	21981519	C	L2d_3end	LINE	L2	Bivalent_poised_TSS_Enhancer	Eutheria
	NPC	chr2	24144691	24144956	24144881	18.53	chr2	24144644	24145625	+	L1M2_5end	LINE	L1	Bivalent_poised_TSS_Enhancer	Haplorhini
	NPC	chr2	26878666	26878925	26878876	31.29	chr2	26878833	26879066	+	L2b_3end	LINE	L2	Genic_Enhancer	Eutheria
	NPC	chr2	30180360	30180491	30180457	25.2	chr2	30180179	30180680	C	MLT1G3	LTR	ERVL-MaLR	Heterochromatin	Eutheria
	NPC	chr2	38210721	38210860	38210792	22.89	chr2	38210144	38211706	+	L1MDa_5end	LINE	L1	Bivalent_poised_TSS_Enhancer	Boreotheria
	NPC	chr2	39146063	39146194	39146185	20.39	chr2	39146021	39146537	C	MLT1F	LTR	ERVL-MaLR	Heterochromatin	Eutheria
	NPC	chr2	39650159	39650357	39650274	21.66	chr2	39649865	39650366	C	MLT1D	LTR	ERVL-MaLR	Heterochromatin	Eutheria
	NPC	chr2	39920229	39920360	39920293	19.36	chr2	39919157	39921143	C	L1M2_5end	LINE	L1	Quiescent_low	Simiiformes
	NPC	chr2	40394103	40394269	40394149	19	chr2	40393959	40394162	+	MER20	DNA	hAT-Charlie	Poised_Enhancer	Eutheria
	NPC	chr2	40526183	40526346	40526239	24.19	chr2	40524313	40526858	C	L1MDa_5end	LINE	L1	Bivalent_poised_TSS_Enhancer	Eutheria
	NPC	chr2	41590448	41590595	41590530	16.82	chr2	41590184	41590630	+	L1M2a1_5end	LINE	L1	Bivalent_poised_TSS_Enhancer	Simiiformes
	NPC	chr2	42824104	42824272	42824166	32.89	chr2	42824117	42824192	+	MER81	DNA	hAT-Blackjack	Bivalent_poised_TSS_Enhancer	Eutheria
	NPC	chr2	43658604	43658735	43658667	20.15	chr2	43658374	43658903	C	MLT1F	LTR	ERVL-MaLR	Bivalent_poised_TSS_Enhancer	Euarchontoglires
	NPC	chr2	45417752	45417932	45417853	31.73	chr2	45417821	45418220	+	L2a_3end	LINE	L2	Bivalent_poised_TSS_Enhancer	Eutheria
	NPC	chr2	46793572	46793761	46793676	24.81	chr2	46793482	46794169	C	MER72	LTR	ERV1	Bivalent_poised_TSS_Enhancer	Catarrhini
	NPC	chr2	46926259	46926390	46926366	25.01	chr2	46926305	46926490	C	L2c_3end	LINE	L2	Bivalent_poised_TSS_Enhancer	Eutheria
	NPC	chr2	47300833	47300979	47300899	14.09	chr2	47300753	47301411	C	LTR51	LTR	ERV1	Poised_Enhancer	Haplorhini
	NPC	chr2	47811783	47811954	47811848	21.67	chr2	47811784	47811904	C	AluJb_short_	SINE	Alu	Strong_transcription	Haplorhini
	NPC	chr2	48809805	48809953	48809873	28.84	chr2	48809774	48809976	+	MLT1L	LTR	ERVL-MaLR	Heterochromatin	Eutheria
	NPC	chr2	49029517	49029773	49029643	21.31	chr2	49029615	49029675	+	MIRb	SINE	MIR	Heterochromatin	Theria
	NPC	chr2	49061077	49061208	49061149	23.68	chr2	49060407	49061282	+	L1M2a_5end	LINE	L1	Bivalent_poised_TSS_Enhancer	Hominoidea
	NPC	chr2	52681451	52681617	52681544	22.56	chr2	52680310	52683174	+	L1M2_5end	LINE	L1	Bivalent_poised_TSS_Enhancer	Simiiformes
	NPC	chr2	56576117	56576315	56576190	32.27	chr2	56576071	56576330	+	L1M2a1_5end	LINE	L1	Bivalent_poised_TSS_Enhancer	Haplorhini
	NPC	chr2	59378044	59378257	59378128	26.13	chr2	59377475	59378658	+	L1M2b_5end	LINE	L1	Repeats	Haplorhini
	NPC	chr2	60590623	60590754	60590683	33.11	chr2	60590501	60590708	+	L2	LINE	L2	Bivalent_poised_TSS_Enhancer	Eutheria
	NPC	chr2	61433136	61433267	61433204	23.47	chr2	61433034	61433351	+	L1M2c_5end	LINE	L1	Repeats	Simiiformes
	NPC	chr2	62324800	62325007	62324898	19.68	chr2	62324820	62325144	C	LTR51	LTR	ERV1	Repeats	Primates
	NPC	chr2	63271055	63271349	63271118	26.49	chr2	63270509	63272441	+	L1M2b_5end	LINE	L1	Repeats	Primates
	NPC	chr2	64348363	64348494	64348433	31.94	chr2	64348218	64348437	C	MIRb	SINE	MIR	Heterochromatin	Theria
	NPC	chr2	64910569	64910797	64910695	23.08	chr2	64910496	64910987	C	LTR35B	LTR	ERV1	Poised_Enhancer	Simiiformes
	NPC	chr2	65682344	65682475	65682366	25.29	chr2	65682291	65682556	C	MLT1G1	LTR	ERVL-MaLR	Heterochromatin	Eutheria
	NPC	chr2	66893286	66893420	66893339	30.88	chr2	66893236	66893441	+	MER20B	DNA	hAT-Charlie	Bivalent_poised_TSS_Enhancer	Boreotheria
	NPC	chr2	68968856	68969009	68968921	30.43	chr2	68968859	68968975	+	MIRb	SINE	MIR	Heterochromatin	Eutheria
	NPC	chr2	71287711	71287878	71287786	26.99	chr2	71287620	71288121	+	Charlie8	DNA	hAT-Charlie	Bivalent_poised_TSS_Enhancer	Eutheria
	NPC	chr2	71335073	71335204	71335135	19.38	chr2	71335053	71335341	C	AluJo	SINE	Alu	Genic_Enhancer	Haplorhini
	NPC	chr2	72475754	72475965	72475842	23.78	chr2	72473619	72476470	C	L1M2_5end	LINE	L1	Bivalent_poised_TSS_Enhancer	Haplorhini
	NPC	chr2	72639349	72639515	72639446	18.58	chr2	72638373	72640690	+	L1PA13_5end	LINE	L1	Flanking_TSS_Enhancer_downstream	Catarrhini
	NPC	chr2	74316960	74317211	74317076	13.56	chr2	74316353	74317269	+	MER49	LTR	ERV1	Heterochromatin	Simiiformes
	NPC	chr2	77387490	77387621	77387566	27	chr2	77387381	77387724	+	LTR40a	LTR	ERVL	Active_Enhancer	Eutheria
	NPC	chr2	80791469	80791600	80791482	26.74	chr2	80791376	80791624	+	LTR16	LTR	ERVL	Poised_Enhancer	Eutheria
	NPC	chr2	83149855	83150000	83149942	25	chr2	83149849	83150086	+	LTR16A1	LTR	ERVL	Heterochromatin	Eutheria
	NPC	chr2	97973455	97973586	97973504	20.55	chr2	97973269	97974717	+	L1MEc_5end	LINE	L1	Repeats	Eutheria
	NPC	chr2	98737885	98738019	98737990	30.31	chr2	98737949	98738085	+	L2c_3end	LINE	L2	Heterochromatin	Eutheria
	NPC	chr2	98967475	98967683	98967542	15.89	chr2	98965535	98967714	C	L1PA13_5end	LINE	L1	Bivalent_poised_TSS_Enhancer	Simiiformes
	NPC	chr2	99821723	99821854	99821779	13.91	chr2	99821609	99821821	C	Tigger3b	DNA	TcMar-Tigger	Poised_Enhancer	Primates
	NPC	chr2	103830908	103831084	103830957	26.91	chr2	103829145	103831949	C	L1PA14_5end	LINE	L1	Bivalent_poised_TSS_Enhancer	Simiiformes
	NPC	chr2	104107110	104107307	104107226	15.76	chr2	104106967	104107930	C	MER49	LTR	ERV1	Poised_Enhancer	Simiiformes
	NPC	chr2	105126460	105126608	105126533	35.97	chr2	105126516	105126654	C	L2	LINE	L2	Bivalent_poised_TSS_Enhancer	Eutheria
	NPC	chr2	108344739	108344870	108344798	16.32	chr2	108343250	108345685	C	L1PA10_5end	LINE	L1	Heterochromatin	Simiiformes
	NPC	chr2	108774307	108774438	108774370	16.67	chr2	108774314	108774481	+	FAM	SINE	Alu	Strong_transcription	Primates
	NPC	chr2	113895491	113895646	113895556	24.49	chr2	113895465	113895567	+	MER5B	DNA	hAT-Charlie	Heterochromatin	Eutheria
	NPC	chr2	115253777	115253908	115253828	17.51	chr2	115253339	115254086	C	MST-int	LTR	ERVL-MaLR	Heterochromatin	Simiiformes
	NPC	chr2	115859285	115859421	115859352	22.08	chr2	115857809	115859475	C	L1M2_5end	LINE	L1	Bivalent_poised_TSS_Enhancer	Simiiformes
	NPC	chr2	116203964	116204283	116204158	23.53	chr2	116202458	116205160	C	L1PA13_5end	LINE	L1	Bivalent_poised_TSS_Enhancer	Simiiformes
	NPC	chr2	117232941	117233159	117233069	28.25	chr2	117232054	117233673	C	L1PBa_5end	LINE	L1	Bivalent_poised_TSS_Enhancer	Catarrhini
	NPC	chr2	117503815	117503946	117503876	35.2	chr2	117503410	117503909	C	L2a_3end	LINE	L2	Heterochromatin	Theria
	NPC	chr2	117641178	117641359	117641249	25.91	chr2	117640973	117641397	C	LTR16	LTR	ERVL	Heterochromatin	Eutheria
	NPC	chr2	118738660	118738795	118738740	22.22	chr2	118738708	118738770	+	Tigger23a	DNA	TcMar-Tigger	Quiescent_low	Theria
	NPC	chr2	119580891	119581027	119580958	25.5	chr2	119580566	119582457	+	L1MEi_5end	LINE	L1	Bivalent_poised_TSS_Enhancer	Eutheria
	NPC	chr2	122194733	122194878	122194796	21.82	chr2	122194747	122194802	C	L2c_3end	LINE	L2	Poised_Enhancer	Eutheria
	NPC	chr2	122300697	122300828	122300762	19.48	chr2	122300532	122302419	+	L1PREC2_5end	LINE	L1	Bivalent_poised_TSS_Enhancer	Simiiformes
	NPC	chr2	122705957	122706088	122706019	28.91	chr2	122705322	122706118	C	ERV3-16A3_I	LTR	ERVL	Heterochromatin	Boreotheria
	NPC	chr2	127435317	127435448	127435383	18.62	chr2	127435198	127435568	+	MLT1C	LTR	ERVL-MaLR	Heterochromatin	Boreotheria
	NPC	chr2	128889566	128889720	128889642	31.78	chr2	128889237	128890180	C	L1M4b_5end	LINE	L1	Repeats	Eutheria
	NPC	chr2	129871057	129871223	129871140	13.17	chr2	129870455	129871350	+	MER49	LTR	ERV1	Heterochromatin	Simiiformes
	NPC	chr2	132368200	132368510	132368399	20.4	chr2	132368140	132368449	+	LTR51	LTR	ERV1	Heterochromatin	Primates
	NPC	chr2	133394095	133394275	133394181	37.15	chr2	133394163	133394507	C	L2b_3end	LINE	L2	Heterochromatin	Eutheria
	NPC	chr2	137757463	137757698	137757616	20.82	chr2	137757139	137759091	+	L1PA13_5end	LINE	L1	Bivalent_poised_TSS_Enhancer	Catarrhini
	NPC	chr2	144102476	144102607	144102597	32.5	chr2	144102532	144102698	C	L3	LINE	CR1	Heterochromatin	Eutheria
	NPC	chr2	146720439	146720570	146720487	22.36	chr2	146720142	146720609	+	MER52D	LTR	ERV1	Repeats	Catarrhini
	NPC	chr2	146721536	146721697	146721656	17.84	chr2	146720615	146721871	+	LTR2752	LTR	ERV1	Repeats	Catarrhini
	NPC	chr2	149435539	149435670	149435614	28	chr2	149435606	149435717	+	L2b_3end	LINE	L2	Heterochromatin	Eutheria
	NPC	chr2	151018046	151018177	151018107	23.11	chr2	151017832	151018323	C	MLT1F	LTR	ERVL-MaLR	Heterochromatin	Eutheria
	NPC	chr2	153047467	153047598	153047528	26.16	chr2	153047458	153047848	+	MLT2F	LTR	ERVL	Flanking_TSS_Enhancer_downstream	Eutheria
	NPC	chr2	154886404	154886540	154886488	25.81	chr2	154885509	154886607	C	L1PA13_5end	LINE	L1	Repeats	Simiiformes
	NPC	chr2	157733010	157733147	157733090	16.91	chr2	157732936	157733142	+	MER8	DNA	TcMar-Tigger	Strong_transcription	Primates
	NPC	chr2	159019085	159019286	159019191	23.53	chr2	159018943	159019194	C	MIR	SINE	MIR	Heterochromatin	Eutheria
	NPC	chr2	159352568	159352699	159352622	17.06	chr2	159352487	159352785	C	AluJb	SINE	Alu	Weak_transcription	Catarrhini
	NPC	chr2	160524514	160524650	160524580	24.6	chr2	160524279	160524730	C	L2a_3end	LINE	L2	Bivalent_poised_TSS_Enhancer	Euarchontoglires
	NPC	chr2	161941332	161941526	161941443	24.18	chr2	161941269	161941870	C	MER72	LTR	ERV1	Heterochromatin	Simiiformes
	NPC	chr2	162103874	162104005	162103939	29.48	chr2	162103719	162104261	+	LTR16E2	LTR	ERVL	Bivalent_poised_TSS_Enhancer	Eutheria
	NPC	chr2	165301079	165301349	165301137	28.84	chr2	165300594	165301373	C	L2	LINE	L2	Heterochromatin	Eutheria
	NPC	chr2	165886336	165886508	165886424	34.78	chr2	165886084	165886476	+	L2d_3end	LINE	L2	Weak_transcription	Eutheria
	NPC	chr2	165886853	165887020	165886957	37.13	chr2	165886793	165887034	C	MamRTE1	LINE	RTE-BovB	Genic_Enhancer	Eutheria
	NPC	chr2	166781984	166782144	166782042	22.25	chr2	166781741	166784323	+	L1M4b_5end	LINE	L1	Bivalent_poised_TSS_Enhancer	Eutheria
	NPC	chr2	168293755	168293892	168293824	27.02	chr2	168293603	168294072	C	MLT1H1	LTR	ERVL-MaLR	Bivalent_poised_TSS_Enhancer	Eutheria
	NPC	chr2	168379984	168380115	168380042	17.96	chr2	168380033	168380316	+	AluJb	SINE	Alu	Heterochromatin	Simiiformes
	NPC	chr2	170374022	170374203	170374044	19.3	chr2	170374033	170374089	+	MIRb	SINE	MIR	Weak_transcription	Theria
	NPC	chr2	171502377	171502554	171502465	17.89	chr2	171501996	171502946	C	L1MB4_3end	LINE	L1	Heterochromatin	Simiiformes
	NPC	chr2	171689047	171689216	171689134	32.43	chr2	171689115	171689231	C	L2d2_3end	LINE	L2	Weak_transcription	Eutheria
	NPC	chr2	172116447	172116578	172116558	22.37	chr2	172116136	172116740	C	MLT1H	LTR	ERVL-MaLR	Flanking_TSS_Enhancer_downstream	Boreotheria
	NPC	chr2	172323421	172323552	172323503	32.63	chr2	172323448	172323590	+	L2c_3end	LINE	L2	Bivalent_poised_TSS_Enhancer	Eutheria
	NPC	chr2	177179354	177179590	177179461	16.74	chr2	177179244	177179697	C	MER49	LTR	ERV1	Bivalent_poised_TSS_Enhancer	Hominoidea
	NPC	chr2	178349903	178350034	178349982	20.55	chr2	178349971	178350122	C	MLT1H	LTR	ERVL-MaLR	Genic_Enhancer	Eutheria
	NPC	chr2	178830589	178830817	178830706	32.86	chr2	178830537	178830986	C	L2c_3end	LINE	L2	Bivalent_poised_TSS_Enhancer	Eutheria
	NPC	chr2	180010131	180010262	180010232	27.42	chr2	180009378	180013715	C	ERV3-16A3_I	LTR	ERVL	Heterochromatin	Boreotheria
	NPC	chr2	181773682	181773884	181773731	17.88	chr2	181773662	181774020	+	MLT1A0	LTR	ERVL-MaLR	Heterochromatin	Euarchontoglires
	NPC	chr2	182653790	182653976	182653892	31.89	chr2	182653830	182654408	C	ERVL-E	LTR	ERVL	Heterochromatin	Eutheria
	NPC	chr2	182911835	182912025	182911923	24.12	chr2	182911503	182912842	C	Zaphod4a	DNA	hAT-Tip100	Weak_transcription	Eutheria
	NPC	chr2	183404533	183404723	183404621	28.58	chr2	183404551	183404722	C	L1PA13_5end	LINE	L1	Bivalent_poised_TSS_Enhancer	Catarrhini
	NPC	chr2	183901983	183902212	183902081	18.83	chr2	183901607	183902312	+	MER72	LTR	ERV1	Heterochromatin	Simiiformes
	NPC	chr2	184215380	184215556	184215479	9.94	chr2	184215234	184216138	C	L1PA11_3end	LINE	L1	Bivalent_poised_TSS_Enhancer	Catarrhini
	NPC	chr2	184386976	184387107	184387012	15.29	chr2	184386816	184389078	+	L1M1_5end	LINE	L1	Heterochromatin	Simiiformes
	NPC	chr2	186913222	186913353	186913291	29.35	chr2	186912576	186913355	C	L1MEi_5end	LINE	L1	Poised_Enhancer	Eutheria
	NPC	chr2	187701312	187701481	187701396	21.39	chr2	187700983	187701531	C	MER6A	DNA	TcMar-Tigger	Bivalent_poised_TSS_Enhancer	Simiiformes
	NPC	chr2	189421934	189422065	189422044	26.87	chr2	189422003	189422461	+	L1M3c_5end	LINE	L1	Heterochromatin	Catarrhini
	NPC	chr2	189983274	189983480	189983366	24.33	chr2	189982542	189983771	C	L1PA17_5end	LINE	L1	Bivalent_poised_TSS_Enhancer	Hominidae
	NPC	chr2	190210754	190210885	190210807	22.95	chr2	190210667	190211040	+	L2a_3end	LINE	L2	Weak_transcription	Eutheria
	NPC	chr2	191152976	191153191	191153006	16.01	chr2	191152722	191153029	C	MER33	DNA	hAT-Charlie	Heterochromatin	Eutheria
	NPC	chr2	194921115	194921369	194921264	19.03	chr2	194921072	194921474	+	MER49	LTR	ERV1	Heterochromatin	Simiiformes
	NPC	chr2	195541714	195541862	195541758	31.06	chr2	195541630	195541762	C	MamGypLTR3	LTR	Gypsy	Heterochromatin	Eutheria
	NPC	chr2	197073069	197073222	197073151	32.23	chr2	197073053	197073837	C	LTR78	LTR	ERV1	Bivalent_poised_TSS_Enhancer	Eutheria
	NPC	chr2	198792022	198792252	198792090	29.6	chr2	198791889	198792244	+	MLT1I	LTR	ERVL-MaLR	Bivalent_poised_TSS_Enhancer	Eutheria
	NPC	chr2	203646571	203646727	203646603	20.38	chr2	203646250	203647247	C	LTR28C	LTR	ERV1	Repeats	Simiiformes
	NPC	chr2	203780236	203780395	203780309	22.22	chr2	203780197	203780374	C	MLT1J1	LTR	ERVL-MaLR	Heterochromatin	Eutheria
	NPC	chr2	204850700	204850864	204850777	31.03	chr2	204850763	204850850	+	L2d_3end	LINE	L2	Bivalent_poised_TSS_Enhancer	Eutheria
	NPC	chr2	209597599	209597730	209597670	37.27	chr2	209597376	209597702	+	L2	LINE	L2	Bivalent_poised_TSS_Enhancer	Eutheria
	NPC	chr2	209763770	209763956	209763833	36.07	chr2	209763747	209764297	+	LTR16E2	LTR	ERVL	Bivalent_poised_TSS_Enhancer	Eutheria
	NPC	chr2	210285813	210285944	210285871	21.77	chr2	210284284	210286239	C	L1M2a_5end	LINE	L1	Heterochromatin	Primates
	NPC	chr2	212669865	212670078	212669967	22.36	chr2	212669808	212670153	+	LTR43B	LTR	ERV1	Bivalent_poised_TSS_Enhancer	Simiiformes
	NPC	chr2	216169150	216169288	216169220	13.2	chr2	216169081	216169763	C	MER49	LTR	ERV1	Strong_transcription	Simiiformes
	NPC	chr2	217101086	217101217	217101137	31.2	chr2	217101136	217101377	C	MER102c	DNA	hAT-Charlie	Bivalent_poised_TSS_Enhancer	Eutheria
	NPC	chr2	217379964	217380095	217380033	28.57	chr2	217379925	217380471	C	LTR82B	LTR	ERVL	Bivalent_poised_TSS_Enhancer	Eutheria
	NPC	chr2	220019926	220020057	220019971	34.67	chr2	220019846	220020201	C	Charlie8	DNA	hAT-Charlie	Poised_Enhancer	Eutheria
	NPC	chr2	222723954	222724144	222724081	33.02	chr2	222724039	222724144	C	L2d2_3end	LINE	L2	Repeats	Eutheria
	NPC	chr2	223778833	223778964	223778931	15.67	chr2	223778699	223778998	C	AluSz6	SINE	Alu	Poised_Enhancer	Primates
	NPC	chr2	225161259	225161390	225161320	35.75	chr2	225161180	225161362	+	MamTip2b	DNA	hAT-Tip100	Heterochromatin	Eutheria
	NPC	chr2	225949669	225949800	225949761	20.33	chr2	225948833	225951521	+	L1M2_5end	LINE	L1	Bivalent_poised_TSS_Enhancer	Catarrhini
	NPC	chr2	226092165	226092296	226092269	18.9	chr2	226091360	226093901	+	L1P4a_5end	LINE	L1	Heterochromatin	Catarrhini
	NPC	chr2	226710862	226710994	226710926	33.16	chr2	226710874	226711060	C	LTR78	LTR	ERV1	Heterochromatin	Eutheria
	NPC	chr2	228369872	228370003	228369929	15.05	chr2	228369731	228370957	+	LTR57-int	LTR	ERVL	Bivalent_poised_TSS_Enhancer	Simiiformes
	NPC	chr2	228473471	228473602	228473515	16.09	chr2	228473383	228473913	C	LTR9D	LTR	ERV1	Heterochromatin	Simiiformes
	NPC	chr2	230234255	230234386	230234360	26.55	chr2	230234246	230234360	C	MLT1I	LTR	ERVL-MaLR	Bivalent_poised_TSS_Enhancer	Eutheria
	NPC	chr2	230800523	230800817	230800722	29.03	chr2	230800409	230800973	+	L3	LINE	CR1	Strong_transcription	Eutheria
	NPC	chr2	235105901	235106056	235105963	26.46	chr2	235105680	235106065	+	MLT1E2	LTR	ERVL-MaLR	Poised_Enhancer	Boreotheria
	NPC	chr2	237080376	237080507	237080433	25.72	chr2	237080289	237080847	C	L1M4b_5end	LINE	L1	Bivalent_poised_TSS_Enhancer	Simiiformes
	NPC	chr2	238440927	238441081	238441011	27.52	chr2	238440667	238441083	C	LTR87	LTR	ERVL	Weak_transcription	Boreotheria
	NPC	chr2	239188642	239188799	239188733	20.68	chr2	239188712	239189078	+	MLT1F	LTR	ERVL-MaLR	Strong_transcription	Eutheria
	NPC	chr3	133034	133165	133072	17.81	chr3	132703	133291	+	MLT2B2	LTR	ERVL	Heterochromatin	Euarchontoglires
	NPC	chr3	1461816	1462018	1461906	36.77	chr3	1461848	1462060	+	L2c_3end	LINE	L2	Heterochromatin	Eutheria
	NPC	chr3	1710759	1710890	1710817	21.9	chr3	1710606	1711589	C	LTR28B	LTR	ERV1	Repeats	Simiiformes
	NPC	chr3	3400335	3400613	3400448	24.25	chr3	3398609	3401580	C	L1PA13_5end	LINE	L1	Bivalent_poised_TSS_Enhancer	Simiiformes
	NPC	chr3	4034882	4035013	4034937	31.91	chr3	4034661	4034992	C	L2c_3end	LINE	L2	Heterochromatin	Eutheria
	NPC	chr3	5025088	5025219	5025186	21.34	chr3	5025060	5025227	+	MIR	SINE	MIR	Heterochromatin	Eutheria
	NPC	chr3	5520367	5520525	5520443	26.39	chr3	5520363	5520489	+	MLT1I	LTR	ERVL-MaLR	Bivalent_poised_TSS_Enhancer	Eutheria
	NPC	chr3	8548933	8549128	8549024	32.51	chr3	8549013	8549432	C	L2c_3end	LINE	L2	Quiescent_low	Theria
	NPC	chr3	8727691	8727912	8727799	33.05	chr3	8727687	8727805	+	L2c_3end	LINE	L2	Heterochromatin	Eutheria
	NPC	chr3	8827838	8827969	8827942	17.62	chr3	8827738	8827946	+	MER20	DNA	hAT-Charlie	Heterochromatin	Boreotheria
	NPC	chr3	11680648	11680832	11680755	28.28	chr3	11680712	11680810	+	MIRb	SINE	MIR	Bivalent_poised_TSS_Enhancer	Eutheria
	NPC	chr3	15057649	15057824	15057725	27.08	chr3	15057380	15057790	+	L1ME2_3end	LINE	L1	Strong_transcription	Boreotheria
	NPC	chr3	15341187	15341318	15341250	28.13	chr3	15341160	15341407	+	L2a_3end	LINE	L2	Bivalent_poised_TSS_Enhancer	Simiiformes
	NPC	chr3	16961602	16961733	16961673	30.08	chr3	16961427	16961819	C	L2	LINE	L2	Quiescent_low	Eutheria
	NPC	chr3	17003545	17003676	17003620	23.04	chr3	17002957	17003862	C	L1MCc_5end	LINE	L1	Bivalent_poised_TSS_Enhancer	Eutheria
	NPC	chr3	19628878	19629106	19628972	29.29	chr3	19628647	19629089	+	LTR16A2	LTR	ERVL	Quiescent_low	Eutheria
	NPC	chr3	20603111	20603302	20603185	26.17	chr3	20602629	20603206	C	L1PREC2_5end	LINE	L1	Heterochromatin	Simiiformes
	NPC	chr3	20765971	20766182	20766121	22.55	chr3	20766010	20766213	C	AluJo	SINE	Alu	Bivalent_poised_TSS_Enhancer	Simiiformes
	NPC	chr3	22305524	22305708	22305640	27.18	chr3	22305403	22305796	C	MLT1I	LTR	ERVL-MaLR	Bivalent_poised_TSS_Enhancer	Eutheria
	NPC	chr3	24662906	24663037	24662994	24.91	chr3	24661510	24663754	C	L1M2c_5end	LINE	L1	Heterochromatin	Catarrhini
	NPC	chr3	27747168	27747317	27747241	17.16	chr3	27747240	27747408	+	MIR	SINE	MIR	Heterochromatin	Eutheria
	NPC	chr3	27748118	27748249	27748213	27.43	chr3	27747945	27748345	C	LTR16C	LTR	ERVL	Bivalent_poised_TSS_Enhancer	Eutheria
	NPC	chr3	28269824	28269955	28269889	5.97	chr3	28269865	28270651	C	L1PA10_3end	LINE	L1	Bivalent_poised_TSS_Enhancer	Simiiformes
	NPC	chr3	28923722	28923900	28923778	29.02	chr3	28923687	28923947	C	MER54A	LTR	ERVL	Heterochromatin	Euarchontoglires
	NPC	chr3	29553390	29553544	29553438	29.49	chr3	29553257	29553667	C	LTR16	LTR	ERVL	Bivalent_poised_TSS_Enhancer	Eutheria
	NPC	chr3	31459998	31460129	31460058	25.71	chr3	31459983	31460088	+	MER5A	DNA	hAT-Charlie	Heterochromatin	Eutheria
	NPC	chr3	32421251	32421404	32421333	36.47	chr3	32421308	32421486	+	L2d2_3end	LINE	L2	Poised_Enhancer	Eutheria
	NPC	chr3	32493733	32493864	32493786	33.86	chr3	32493444	32494090	C	L2	LINE	L2	Weak_transcription	Eutheria
	NPC	chr3	34620328	34620459	34620385	17.15	chr3	34619619	34620832	C	L1M3f_5end	LINE	L1	Bivalent_poised_TSS_Enhancer	Simiiformes
	NPC	chr3	34676504	34676700	34676554	26.78	chr3	34676370	34676835	+	MLT1H	LTR	ERVL-MaLR	Bivalent_poised_TSS_Enhancer	Eutheria
	NPC	chr3	35474888	35475035	35474958	21.64	chr3	35473781	35476465	C	L1MC_orf2	LINE	L1	Heterochromatin	Euarchontoglires
	NPC	chr3	40813516	40813647	40813607	23.51	chr3	40813451	40813863	C	L1M4_5end	LINE	L1	Bivalent_poised_TSS_Enhancer	Eutheria
	NPC	chr3	46119863	46119994	46119951	30.64	chr3	46119823	46120129	C	L2c_3end	LINE	L2	Repeats	Eutheria
	NPC	chr3	56030933	56031179	56031097	25.19	chr3	56030965	56031753	+	L1M3e_5end	LINE	L1	Heterochromatin	Simiiformes
	NPC	chr3	57271570	57271736	57271667	33.33	chr3	57271606	57271892	+	Tigger19b	DNA	TcMar-Tigger	Genic_Enhancer	Theria
	NPC	chr3	57815277	57815408	57815341	17.59	chr3	57815019	57815344	C	MER1B	DNA	hAT-Charlie	Bivalent_poised_TSS_Enhancer	Simiiformes
	NPC	chr3	58766596	58766830	58766689	33.4	chr3	58766365	58766830	+	L2	LINE	L2	Bivalent_poised_TSS_Enhancer	Eutheria
	NPC	chr3	59637028	59637188	59637118	29.51	chr3	59637097	59637220	C	MER102c	DNA	hAT-Charlie	Heterochromatin	Boreotheria
	NPC	chr3	60918565	60918698	60918634	36.22	chr3	60918426	60918679	C	L2d_3end	LINE	L2	Heterochromatin	Eutheria
	NPC	chr3	61332096	61332227	61332173	21.75	chr3	61331917	61332585	C	MER72	LTR	ERV1	Poised_Enhancer	Simiiformes
	NPC	chr3	65156466	65156598	65156531	22.16	chr3	65156084	65156596	C	MLT1F	LTR	ERVL-MaLR	Bivalent_poised_TSS_Enhancer	Eutheria
	NPC	chr3	66055298	66055429	66055385	31.43	chr3	66055359	66055506	+	L2b_3end	LINE	L2	Bivalent_poised_TSS_Enhancer	Eutheria
	NPC	chr3	67796249	67796403	67796338	25.7	chr3	67795376	67796823	C	L1MC4_3end	LINE	L1	Heterochromatin	Boreotheria
	NPC	chr3	67825030	67825219	67825132	22.71	chr3	67823774	67825358	C	L1MDa_5end	LINE	L1	Bivalent_poised_TSS_Enhancer	Boreotheria
	NPC	chr3	68001992	68002123	68002051	31.78	chr3	68001752	68002082	C	MLT1I	LTR	ERVL-MaLR	Bivalent_poised_TSS_Enhancer	Eutheria
	NPC	chr3	68579055	68579241	68579150	29.34	chr3	68578936	68579590	C	L1M3e_5end	LINE	L1	Bivalent_poised_TSS_Enhancer	Primates
	NPC	chr3	68887318	68887449	68887382	21.26	chr3	68886926	68888554	C	MLT-int	LTR	ERVL-MaLR	Heterochromatin	Simiiformes
	NPC	chr3	68973742	68973873	68973782	25	chr3	68973715	68974101	+	LTR16	LTR	ERVL	Heterochromatin	Eutheria
	NPC	chr3	70784562	70784693	70784605	13.64	chr3	70784475	70784872	+	MSTA	LTR	ERVL-MaLR	Heterochromatin	Simiiformes
	NPC	chr3	72572657	72572881	72572785	29.62	chr3	72572769	72572963	+	Charlie31a	DNA	hAT-Charlie	Poised_Enhancer	Eutheria
	NPC	chr3	84574161	84574292	84574204	30.59	chr3	84574157	84574694	+	L1M3e_5end	LINE	L1	Bivalent_poised_TSS_Enhancer	Haplorhini
	NPC	chr3	85855134	85855291	85855198	32.26	chr3	85855105	85855370	C	MamTip3	DNA	hAT-Tip100	Bivalent_poised_TSS_Enhancer	Eutheria
	NPC	chr3	86779163	86779294	86779220	24.58	chr3	86778323	86779958	C	MLT-int	LTR	ERVL-MaLR	Heterochromatin	Haplorhini
	NPC	chr3	88572752	88572934	88572842	28.28	chr3	88572697	88572894	+	Arthur1	DNA	hAT-Tip100	Heterochromatin	Eutheria
	NPC	chr3	89817939	89818104	89817999	22.25	chr3	89817755	89819336	C	MER52A	LTR	ERV1	Repeats	Catarrhini
	NPC	chr3	95135275	95135545	95135476	18.87	chr3	95134837	95135603	+	MER72B	LTR	ERV1	Quiescent_low	Simiiformes
	NPC	chr3	96068288	96068419	96068376	20.59	chr3	96068135	96069692	C	MER52A	LTR	ERV1	Bivalent_poised_TSS_Enhancer	Simiiformes
	NPC	chr3	96190160	96190291	96190224	25.35	chr3	96189690	96190656	+	LTR27E	LTR	ERV1	Heterochromatin	Simiiformes
	NPC	chr3	96493780	96493911	96493845	26.12	chr3	96493749	96494476	C	L1P4e_5end	LINE	L1	Heterochromatin	Simiiformes
	NPC	chr3	96577647	96577789	96577709	31.13	chr3	96577671	96578095	+	L2a_3end	LINE	L2	Bivalent_poised_TSS_Enhancer	Boreotheria
	NPC	chr3	96701351	96701531	96701430	13.54	chr3	96700729	96702844	+	HUERS-P2	LTR	ERV1	Heterochromatin	Simiiformes
	NPC	chr3	100371748	100371879	100371818	13.71	chr3	100371692	100371821	C	MER1B	DNA	hAT-Charlie	Strong_transcription	Simiiformes
	NPC	chr3	100592558	100592690	100592632	16.42	chr3	100592450	100592859	+	MSTB	LTR	ERVL-MaLR	Poised_Enhancer	Simiiformes
	NPC	chr3	101300142	101300273	101300198	17.76	chr3	101298288	101300809	C	L1PA10_5end	LINE	L1	Repeats	Simiiformes
	NPC	chr3	101441318	101441449	101441418	25.59	chr3	101441304	101442245	+	L1M2_5end	LINE	L1	Bivalent_poised_TSS_Enhancer	Catarrhini
	NPC	chr3	102054689	102054845	102054760	13.75	chr3	102054122	102054979	C	MER6	DNA	TcMar-Tigger	Heterochromatin	Primates
	NPC	chr3	102324782	102324922	102324844	26.38	chr3	102324738	102324997	+	LTR40a	LTR	ERVL	Heterochromatin	Eutheria
	NPC	chr3	102962640	102962829	102962734	29.33	chr3	102962109	102963285	C	L1M2_5end	LINE	L1	Bivalent_poised_TSS_Enhancer	Primates
	NPC	chr3	103629390	103629521	103629467	21.1	chr3	103628697	103629937	C	L1M3f_5end	LINE	L1	Repeats	Haplorhini
	NPC	chr3	105756953	105757103	105757082	21.82	chr3	105756791	105757195	+	MSTA	LTR	ERVL-MaLR	Bivalent_poised_TSS_Enhancer	Simiiformes
	NPC	chr3	107246505	107246636	107246581	32	chr3	107246166	107246728	C	LTR16E2	LTR	ERVL	Bivalent_poised_TSS_Enhancer	Eutheria
	NPC	chr3	110982044	110982198	110982118	27.88	chr3	110981961	110982339	C	L1MCc_5end	LINE	L1	Heterochromatin	Eutheria
	NPC	chr3	113772049	113772234	113772167	32.23	chr3	113771993	113772264	C	LTR16A	LTR	ERVL	Bivalent_poised_TSS_Enhancer	Boreotheria
	NPC	chr3	118654644	118654775	118654709	29.5	chr3	118654594	118654797	+	MLT1K	LTR	ERVL-MaLR	Bivalent_poised_TSS_Enhancer	Eutheria
	NPC	chr3	119527968	119528099	119528035	16.21	chr3	119527949	119528185	+	MER20	DNA	hAT-Charlie	Heterochromatin	Eutheria
	NPC	chr3	120313695	120313889	120313775	16.99	chr3	120313652	120315824	+	L1PA13_5end	LINE	L1	Bivalent_poised_TSS_Enhancer	Hominoidea
	NPC	chr3	122670214	122670354	122670279	31.33	chr3	122669907	122670350	+	Charlie13a	DNA	hAT-Charlie	Bivalent_poised_TSS_Enhancer	Catarrhini
	NPC	chr3	122815574	122815705	122815606	20.97	chr3	122815574	122815717	C	MLT1J-int	LTR	ERVL-MaLR	Weak_transcription	Eutheria
	NPC	chr3	125104867	125104998	125104942	28.76	chr3	125104581	125105060	+	MLT1J	LTR	ERVL-MaLR	Bivalent_poised_TSS_Enhancer	Boreotheria
	NPC	chr3	125494760	125494961	125494845	30.51	chr3	125494749	125495231	C	Tigger15a	DNA	TcMar-Tigger	Genic_Enhancer	Theria
	NPC	chr3	127338970	127339101	127339029	22.54	chr3	127339020	127339092	C	DNM1r	Unknown		Bivalent_poised_TSS_Enhancer	Euarchontoglires
	NPC	chr3	128957898	128958037	128957955	19.39	chr3	128957816	128958229	C	MLT1C2	LTR	ERVL-MaLR	Bivalent_poised_TSS_Enhancer	Boreotheria
	NPC	chr3	129053797	129054009	129053906	12.73	chr3	129053777	129053973	C	MER49	LTR	ERV1	Poised_Enhancer	Simiiformes
	NPC	chr3	130670228	130670421	130670355	27.23	chr3	130670353	130670602	+	MER45C	DNA	hAT-Tip100	Strong_transcription	Eutheria
	NPC	chr3	135649130	135649261	135649200	16.05	chr3	135647789	135649889	C	L1PA13_5end	LINE	L1	Repeats	Simiiformes
	NPC	chr3	136142678	136142809	136142758	32.45	chr3	136142657	136142773	+	L2b_3end	LINE	L2	Active_Enhancer	Eutheria
	NPC	chr3	137604326	137604494	137604386	33.33	chr3	137604267	137604553	+	MLT1J	LTR	ERVL-MaLR	Bivalent_poised_TSS_Enhancer	Eutheria
	NPC	chr3	137710171	137710302	137710233	28.52	chr3	137710166	137710408	+	MIR	SINE	MIR	Heterochromatin	Eutheria
	NPC	chr3	143175101	143175312	143175196	28.58	chr3	143175008	143175232	C	LTR33A	LTR	ERVL	Heterochromatin	Eutheria
	NPC	chr3	144623042	144623192	144623101	27.86	chr3	144623061	144623326	C	LTR33	LTR	ERVL	Bivalent_poised_TSS_Enhancer	Eutheria
	NPC	chr3	144859347	144859478	144859405	41.18	chr3	144859202	144859592	C	MamRTE1	LINE	RTE-BovB	Bivalent_poised_TSS_Enhancer	Eutheria
	NPC	chr3	145564863	145565024	145564954	28.77	chr3	145564469	145565189	C	L1M3a_5end	LINE	L1	Repeats	Euarchonta
	NPC	chr3	145639838	145639992	145639915	24.89	chr3	145639791	145640267	C	LTR16A2	LTR	ERVL	Heterochromatin	Eutheria
	NPC	chr3	148049903	148050037	148049966	15.82	chr3	148049374	148050162	+	LTR1E	LTR	ERV1	Bivalent_poised_TSS_Enhancer	Simiiformes
	NPC	chr3	152450430	152450584	152450495	29.14	chr3	152450453	152450603	C	MER102c	DNA	hAT-Charlie	Genic_Enhancer	Eutheria
	NPC	chr3	152705618	152705771	152705650	20.07	chr3	152705430	152705942	C	MER74A	LTR	ERVL	Heterochromatin	Boreotheria
	NPC	chr3	153784945	153785076	153785008	30.05	chr3	153784609	153785216	C	MLT2F	LTR	ERVL	Bivalent_poised_TSS_Enhancer	Eutheria
	NPC	chr3	155361741	155361872	155361802	15.36	chr3	155361311	155362126	C	LTR1	LTR	ERV1	Bivalent_poised_TSS_Enhancer	Simiiformes
	NPC	chr3	156173907	156174038	156174004	17.41	chr3	156173687	156174168	+	MLT2B1	LTR	ERVL	Heterochromatin	Boreotheria
	NPC	chr3	156760521	156760730	156760615	23.88	chr3	156760421	156760624	C	MIRb	SINE	MIR	Active_Enhancer	Mammalia
	NPC	chr3	157696346	157696520	157696417	25.21	chr3	157696006	157696612	+	L2	LINE	L2	Bivalent_poised_TSS_Enhancer	Eutheria
	NPC	chr3	161209121	161209252	161209199	31.22	chr3	161208996	161209367	+	MLT1N2	LTR	ERVL-MaLR	Bivalent_poised_TSS_Enhancer	Eutheria
	NPC	chr3	163953808	163953963	163953883	22.11	chr3	163952532	163953901	C	MER52A	LTR	ERV1	Heterochromatin	Simiiformes
	NPC	chr3	164927763	164927944	164927852	26.87	chr3	164926160	164928942	C	L1PA13_5end	LINE	L1	Bivalent_poised_TSS_Enhancer	Catarrhini
	NPC	chr3	165414937	165415133	165415039	17.46	chr3	165414688	165416694	+	L1PA13_5end	LINE	L1	Bivalent_poised_TSS_Enhancer	Catarrhini
	NPC	chr3	167891553	167891779	167891662	17.4	chr3	167891373	167891919	C	Ricksha_c	DNA	MULE-MuDR	Heterochromatin	Primates
	NPC	chr3	168272478	168272615	168272495	37.43	chr3	168272159	168272534	C	L2c_3end	LINE	L2	Active_Enhancer	Eutheria
	NPC	chr3	168894373	168894587	168894447	24.62	chr3	168893908	168895521	+	L1MDa_5end	LINE	L1	Bivalent_poised_TSS_Enhancer	Boreotheria
	NPC	chr3	169592348	169592506	169592477	34.02	chr3	169592370	169592720	+	L2d_3end	LINE	L2	Poised_Enhancer	Eutheria
	NPC	chr3	174806262	174806395	174806323	29.51	chr3	174806130	174806541	C	LTR16A	LTR	ERVL	Bivalent_poised_TSS_Enhancer	Eutheria
	NPC	chr3	175701104	175701235	175701169	20.93	chr3	175700997	175701383	C	MER89	LTR	ERV1	Heterochromatin	Boreotheria
	NPC	chr3	179488298	179488488	179488406	14.97	chr3	179488065	179488587	+	MER49	LTR	ERV1	Heterochromatin	Simiiformes
	NPC	chr3	180027072	180027222	180027159	31.01	chr3	180026869	180027267	+	MLT1N2	LTR	ERVL-MaLR	Bivalent_poised_TSS_Enhancer	Eutheria
	NPC	chr3	181468000	181468161	181468073	17.84	chr3	181467666	181468496	C	MER21C	LTR	ERVL	Poised_Enhancer	Euarchontoglires
	NPC	chr3	181883171	181883302	181883228	19.52	chr3	181882975	181883315	+	Tigger9b	DNA	TcMar-Tigger	Poised_Enhancer	Eutheria
	NPC	chr3	184864523	184864654	184864591	22.17	chr3	184864183	184865438	+	L1MEc_5end	LINE	L1	Strong_transcription	Boreotheria
	NPC	chr3	186476078	186476209	186476145	17.48	chr3	186475947	186476372	C	MER45R	DNA	hAT-Tip100	Poised_Enhancer	Eutheria
	NPC	chr3	187987406	187987566	187987498	33.33	chr3	187987416	187987622	+	L2b_3end	LINE	L2	Quiescent_low	Eutheria
	NPC	chr3	189055558	189055715	189055625	28.69	chr3	189055275	189055803	C	LTR16A2	LTR	ERVL	Heterochromatin	Eutheria
	NPC	chr3	189431233	189431364	189431313	32.23	chr3	189430095	189431732	+	L1PBa_5end	LINE	L1	Heterochromatin	Simiiformes
	NPC	chr3	189461631	189461801	189461721	27.39	chr3	189461254	189461962	+	L1M3e_5end	LINE	L1	Bivalent_poised_TSS_Enhancer	Haplorhini
	NPC	chr3	191235445	191235760	191235478	33.03	chr3	191235059	191235997	C	LTR78	LTR	ERV1	Bivalent_poised_TSS_Enhancer	Eutheria
	NPC	chr3	191847636	191847807	191847721	36.37	chr3	191847650	191847860	C	L2a_3end	LINE	L2	Quiescent_low	Eutheria
	NPC	chr3	194609415	194609571	194609461	32.47	chr3	194608948	194609578	C	L2	LINE	L2	Strong_transcription	Eutheria
	NPC	chr4	801529	801690	801606	22.14	chr4	801516	801769	+	Tigger3c	DNA	TcMar-Tigger	Bivalent_poised_TSS_Enhancer	Haplorhini
	NPC	chr4	1277958	1278124	1278091	26.54	chr4	1277887	1278603	C	L1MB5_3end	LINE	L1	Repeats	Catarrhini
	NPC	chr4	1714727	1714897	1714810	11.77	chr4	1714685	1714965	+	MER49	LTR	ERV1	Weak_transcription	Catarrhini
	NPC	chr4	2729288	2729419	2729360	15.11	chr4	2728985	2729680	+	MER50	LTR	ERV1	Strong_transcription	Simiiformes
	NPC	chr4	5447886	5448075	5447970	27.1	chr4	5447963	5448070	+	L2a_3end	LINE	L2	Quiescent_low	Eutheria
	NPC	chr4	12486108	12486239	12486150	18.87	chr4	12484133	12487736	C	L1M1_5end	LINE	L1	Heterochromatin	Simiiformes
	NPC	chr4	13580312	13580443	13580410	31.93	chr4	13580253	13580449	C	MIRc	SINE	MIR	Strong_transcription	Theria
	NPC	chr4	14499955	14500086	14500039	14.88	chr4	14499993	14501083	C	Tigger1	DNA	TcMar-Tigger	Heterochromatin	Simiiformes
	NPC	chr4	14999353	14999484	14999419	24.7	chr4	14999149	14999606	C	L2	LINE	L2	Bivalent_poised_TSS_Enhancer	Eutheria
	NPC	chr4	18147824	18147972	18147944	30.38	chr4	18147709	18147980	C	MLT1J2	LTR	ERVL-MaLR	Bivalent_poised_TSS_Enhancer	Eutheria
	NPC	chr4	18170398	18170529	18170449	27.95	chr4	18170001	18170466	C	LTR33A_v	LTR	ERVL	Heterochromatin	Eutheria
	NPC	chr4	19387620	19387751	19387682	26.68	chr4	19387615	19388267	+	L1M2c_5end	LINE	L1	Bivalent_poised_TSS_Enhancer	Haplorhini
	NPC	chr4	20369549	20369680	20369648	35.95	chr4	20369561	20369723	C	LTR81A	LTR	Gypsy	Poised_Enhancer	Eutheria
	NPC	chr4	21051032	21051245	21051121	28.71	chr4	21051050	21051151	+	L2c_3end	LINE	L2	Heterochromatin	Eutheria
	NPC	chr4	21929845	21929999	21929904	34.83	chr4	21929573	21930163	+	L2	LINE	L2	Heterochromatin	Eutheria
	NPC	chr4	22495206	22495349	22495281	22.81	chr4	22494851	22495291	C	MER44B	DNA	TcMar-Tigger	Bivalent_poised_TSS_Enhancer	Simiiformes
	NPC	chr4	22714375	22714554	22714412	27.59	chr4	22714188	22714674	+	LTR33	LTR	ERVL	Heterochromatin	Eutheria
	NPC	chr4	24659277	24659408	24659343	18.07	chr4	24659210	24659384	C	CR1-16_AMi	LINE	CR1	Poised_Enhancer	Theria
	NPC	chr4	25127906	25128037	25127971	32.7	chr4	25127562	25127987	+	L2	LINE	L2	Genic_Enhancer	Eutheria
	NPC	chr4	28254138	28254269	28254239	17.02	chr4	28253763	28255716	+	L1PA10_5end	LINE	L1	Repeats	Catarrhini
	NPC	chr4	29548950	29549117	29549031	34.96	chr4	29549009	29549131	+	L2d_3end	LINE	L2	Heterochromatin	Eutheria
	NPC	chr4	31613911	31614057	31613977	18.5	chr4	31613897	31614837	C	LTR27E	LTR	ERV1	Bivalent_poised_TSS_Enhancer	Simiiformes
	NPC	chr4	32071772	32071972	32071867	24.37	chr4	32071293	32072442	C	L1P4a_5end	LINE	L1	Repeats	Catarrhini
	NPC	chr4	32680957	32681088	32681033	35.33	chr4	32680935	32681306	C	MLT1I	LTR	ERVL-MaLR	Bivalent_poised_TSS_Enhancer	Euarchontoglires
	NPC	chr4	33392730	33392861	33392794	24.28	chr4	33392533	33392954	+	L1M3a_5end	LINE	L1	Bivalent_poised_TSS_Enhancer	Euarchontoglires
	NPC	chr4	34262010	34262205	34262120	29.26	chr4	34261282	34262227	+	L1M2b_5end	LINE	L1	Poised_Enhancer	Haplorhini
	NPC	chr4	37092953	37093141	37093067	35.07	chr4	37092821	37093232	C	L1PA17_5end	LINE	L1	Bivalent_poised_TSS_Enhancer	Simiiformes
	NPC	chr4	37154310	37154441	37154377	31.42	chr4	37154216	37154644	C	LTR33	LTR	ERVL	Heterochromatin	Eutheria
	NPC	chr4	37581688	37581819	37581723	13.1	chr4	37579076	37582363	C	L1M1_5end	LINE	L1	Repeats	Simiiformes
	NPC	chr4	37741697	37741869	37741817	30.11	chr4	37741811	37741904	C	L2d2_3end	LINE	L2	Heterochromatin	Eutheria
	NPC	chr4	41174617	41174748	41174684	27.24	chr4	41174509	41174798	+	Charlie10	DNA	hAT-Charlie	Bivalent_poised_TSS_Enhancer	Eutheria
	NPC	chr4	41346645	41346812	41346745	29.89	chr4	41346727	41347009	C	L1MEd_5end	LINE	L1	Genic_Enhancer	Boreotheria
	NPC	chr4	42073647	42073851	42073731	23.37	chr4	42073453	42073916	C	MLT1F	LTR	ERVL-MaLR	Strong_transcription	Eutheria
	NPC	chr4	43557479	43557610	43557544	31.11	chr4	43557516	43557711	C	L1M3a_5end	LINE	L1	Repeats	Euarchontoglires
	NPC	chr4	44196990	44197128	44197054	20.37	chr4	44196993	44197798	+	L1P4c_5end	LINE	L1	Bivalent_poised_TSS_Enhancer	Simiiformes
	NPC	chr4	44377166	44377315	44377231	33.63	chr4	44376977	44377649	C	MER115	DNA	hAT-Tip100	Heterochromatin	Eutheria
	NPC	chr4	46693413	46693544	46693478	26.23	chr4	46693383	46694297	+	Zaphod	DNA	hAT-Tip100	Heterochromatin	Eutheria
	NPC	chr4	47357405	47357536	47357469	30.61	chr4	47357387	47357871	+	MLT1N2	LTR	ERVL-MaLR	Heterochromatin	Eutheria
	NPC	chr4	48248397	48248558	48248437	27	chr4	48248337	48248547	C	MLT1H2	LTR	ERVL-MaLR	Bivalent_poised_TSS_Enhancer	Eutheria
	NPC	chr4	52726284	52726415	52726373	24.65	chr4	52726175	52726472	C	L1M5_orf2	LINE	L1	Heterochromatin	Boreotheria
	NPC	chr4	56293702	56293833	56293765	15.18	chr4	56293467	56293869	C	MSTA	LTR	ERVL-MaLR	Repeats	Simiiformes
	NPC	chr4	60790806	60791008	60790878	25.74	chr4	60790772	60790907	+	MER21B	LTR	ERVL	Poised_Enhancer	Euarchontoglires
	NPC	chr4	69079089	69079238	69079179	24.8	chr4	69078477	69079277	C	L1PA14_5end	LINE	L1	Bivalent_poised_TSS_Enhancer	Catarrhini
	NPC	chr4	75525979	75526165	75526055	22.15	chr4	75525049	75526334	C	L1MEc_5end	LINE	L1	Strong_transcription	Eutheria
	NPC	chr4	78546113	78546364	78546214	25.13	chr4	78546059	78546250	+	LTR33	LTR	ERVL	Bivalent_poised_TSS_Enhancer	Eutheria
	NPC	chr4	79146624	79146755	79146714	32.77	chr4	79146588	79146766	C	MER91A	DNA	hAT-Tip100	Heterochromatin	Eutheria
	NPC	chr4	79248362	79248493	79248437	21.7	chr4	79247546	79249836	+	L1PA13_5end	LINE	L1	Heterochromatin	Simiiformes
	NPC	chr4	79296993	79297124	79297053	17.36	chr4	79296912	79298864	+	MER52D	LTR	ERV1	Poised_Enhancer	Simiiformes
	NPC	chr4	85302484	85302638	85302562	23.76	chr4	85302373	85303284	C	L1M2_5end	LINE	L1	Poised_Enhancer	Haplorhini
	NPC	chr4	85319656	85319801	85319724	19.33	chr4	85319390	85320322	C	MER52-int	LTR	ERV1	Repeats	Simiiformes
	NPC	chr4	87481163	87481294	87481220	25.62	chr4	87481105	87481677	+	L2	LINE	L2	Heterochromatin	Eutheria
	NPC	chr4	87560844	87560975	87560919	28.25	chr4	87560835	87561191	C	ERV3-16A3_I	LTR	ERVL	Bivalent_poised_TSS_Enhancer	Boreotheria
	NPC	chr4	87679941	87680088	87680015	18.35	chr4	87679947	87680480	+	MER34	LTR	ERV1	Active_Enhancer	Euarchontoglires
	NPC	chr4	89961310	89961454	89961379	13.7	chr4	89960846	89961625	+	MER49	LTR	ERV1	Heterochromatin	Simiiformes
	NPC	chr4	92129559	92129690	92129603	22.4	chr4	92129270	92131347	+	L1M2_5end	LINE	L1	Bivalent_poised_TSS_Enhancer	Catarrhini
	NPC	chr4	95467024	95467155	95467104	20.57	chr4	95466799	95467303	+	MLT1F1	LTR	ERVL-MaLR	Bivalent_poised_TSS_Enhancer	Eutheria
	NPC	chr4	98006855	98006986	98006970	27.66	chr4	98006860	98008527	+	L1PA15-16_5end	LINE	L1	Heterochromatin	Hominidae
	NPC	chr4	100042874	100043045	100042946	29.28	chr4	100042661	100043067	+	Arthur1B	DNA	hAT-Tip100	Bivalent_poised_TSS_Enhancer	Boreotheria
	NPC	chr4	100282415	100282590	100282517	33.53	chr4	100282361	100282530	C	L2b_3end	LINE	L2	Bivalent_poised_TSS_Enhancer	Eutheria
	NPC	chr4	101887011	101887151	101887063	27	chr4	101886896	101887176	+	MLT1J	LTR	ERVL-MaLR	Bivalent_poised_TSS_Enhancer	Eutheria
	NPC	chr4	102738397	102738528	102738458	13.8	chr4	102737782	102739002	+	L1PBa_5end	LINE	L1	Bivalent_poised_TSS_Enhancer	Catarrhini
	NPC	chr4	105976267	105976483	105976355	21.11	chr4	105976182	105976362	+	MER5A	DNA	hAT-Charlie	Heterochromatin	Eutheria
	NPC	chr4	107199344	107199547	107199452	29.25	chr4	107199076	107199553	C	LTR16E1	LTR	ERVL	Bivalent_poised_TSS_Enhancer	Eutheria
	NPC	chr4	110343496	110343627	110343615	20.82	chr4	110342825	110343721	+	LTR27E	LTR	ERV1	Bivalent_poised_TSS_Enhancer	Simiiformes
	NPC	chr4	110379700	110379889	110379783	17.53	chr4	110378876	110381304	+	L1PA13_5end	LINE	L1	Poised_Enhancer	Simiiformes
	NPC	chr4	111529414	111529616	111529496	28.5	chr4	111529302	111529666	C	L1PA15-16_5end	LINE	L1	Bivalent_poised_TSS_Enhancer	Simiiformes
	NPC	chr4	114192919	114193172	114192963	28.53	chr4	114192934	114193290	+	LTR16A2	LTR	ERVL	Bivalent_poised_TSS_Enhancer	Eutheria
	NPC	chr4	117637546	117637724	117637628	26.83	chr4	117636977	117638183	+	MLT1-int	LTR	ERVL-MaLR	Poised_Enhancer	Euarchontoglires
	NPC	chr4	118077054	118077225	118077148	18.4	chr4	118075966	118077343	C	L1PA13_5end	LINE	L1	Repeats	Hominoidea
	NPC	chr4	119551184	119551467	119551345	26.95	chr4	119551280	119551505	C	MamRep605	LTR		Active_Enhancer	Eutheria
	NPC	chr4	121283205	121283336	121283268	24.86	chr4	121282775	121284463	+	L1M3e_5end	LINE	L1	Repeats	Euarchontoglires
	NPC	chr4	121439587	121439820	121439694	19.46	chr4	121437940	121440086	C	L1M2_5end	LINE	L1	Bivalent_poised_TSS_Enhancer	Hominoidea
	NPC	chr4	125736201	125736332	125736262	38	chr4	125735921	125736341	C	L2b_3end	LINE	L2	Poised_Enhancer	Eutheria
	NPC	chr4	125912480	125912625	125912549	33.85	chr4	125912314	125913142	+	L1M4b_5end	LINE	L1	Quiescent_low	Boreotheria
	NPC	chr4	126475878	126476009	126475980	15.81	chr4	126475476	126476216	+	LTR8B	LTR	ERV1	Repeats	Simiiformes
	NPC	chr4	127508526	127508657	127508578	21.51	chr4	127508564	127509340	+	L1MDb_5end	LINE	L1	Bivalent_poised_TSS_Enhancer	Eutheria
	NPC	chr4	128946968	128947099	128947000	30.98	chr4	128946757	128947322	+	LTR105_Mam	LTR	ERVL	Bivalent_poised_TSS_Enhancer	Eutheria
	NPC	chr4	133385521	133385681	133385604	17.92	chr4	133385458	133385806	+	LTR2752	LTR	ERV1	Bivalent_poised_TSS_Enhancer	Simiiformes
	NPC	chr4	134708829	134708960	134708866	19.84	chr4	134708099	134708989	+	MER54A	LTR	ERVL	Heterochromatin	Euarchontoglires
	NPC	chr4	136219920	136220183	136220002	24.72	chr4	136218085	136220904	C	L1PA13_5end	LINE	L1	Repeats	Catarrhini
	NPC	chr4	136823130	136823283	136823210	18.73	chr4	136822984	136824373	C	MER52A	LTR	ERV1	Bivalent_poised_TSS_Enhancer	Simiiformes
	NPC	chr4	136856093	136856227	136856212	28.98	chr4	136855239	136856650	C	L1M4b_5end	LINE	L1	Heterochromatin	Boreotheria
	NPC	chr4	137711439	137711595	137711535	25.53	chr4	137710640	137712013	C	L1M2_5end	LINE	L1	Bivalent_poised_TSS_Enhancer	Haplorhini
	NPC	chr4	138148941	138149072	138148989	19.41	chr4	138148693	138149073	+	MER70B	LTR	ERVL	Heterochromatin	Euarchontoglires
	NPC	chr4	138654568	138654721	138654660	24.69	chr4	138654551	138654712	C	MLT1L	LTR	ERVL-MaLR	Quiescent_low	Eutheria
	NPC	chr4	140558145	140558367	140558253	15.08	chr4	140557840	140558496	+	MER49	LTR	ERV1	Heterochromatin	Haplorhini
	NPC	chr4	144933015	144933146	144933090	18.19	chr4	144931471	144934212	C	L1PA13_5end	LINE	L1	Bivalent_poised_TSS_Enhancer	Simiiformes
	NPC	chr4	148562816	148563000	148562931	23.27	chr4	148562803	148563006	C	LTR16E1	LTR	ERVL	Heterochromatin	Eutheria
	NPC	chr4	149025597	149025762	149025662	30.65	chr4	149025502	149026130	+	MLT2F	LTR	ERVL	Bivalent_poised_TSS_Enhancer	Eutheria
	NPC	chr4	153236888	153237089	153236985	16.03	chr4	153236707	153236993	C	AluJo	SINE	Alu	Heterochromatin	Simiiformes
	NPC	chr4	155263134	155263299	155263196	23.78	chr4	155262543	155263318	C	L1M2c_5end	LINE	L1	Bivalent_poised_TSS_Enhancer	Haplorhini
	NPC	chr4	156090802	156090933	156090859	20.12	chr4	156090787	156090950	+	AluJb	SINE	Alu	Bivalent_poised_TSS_Enhancer	Simiiformes
	NPC	chr4	157055022	157055153	157055110	24.84	chr4	157055092	157055245	+	MER58A	DNA	hAT-Charlie	Bivalent_poised_TSS_Enhancer	Boreotheria
	NPC	chr4	158037588	158037801	158037615	19.72	chr4	158037282	158038117	+	L1PA15-16_5end	LINE	L1	Bivalent_poised_TSS_Enhancer	Simiiformes
	NPC	chr4	159139095	159139232	159139195	27.2	chr4	159139109	159139240	C	L2d2_3end	LINE	L2	Bivalent_poised_TSS_Enhancer	Eutheria
	NPC	chr4	159385680	159385828	159385745	20.03	chr4	159385460	159387517	+	L1MDa_5end	LINE	L1	Bivalent_poised_TSS_Enhancer	Boreotheria
	NPC	chr4	160175353	160175509	160175436	28.68	chr4	160174396	160175707	+	L1P4e_5end	LINE	L1	Bivalent_poised_TSS_Enhancer	Catarrhini
	NPC	chr4	160384804	160384959	160384875	21.21	chr4	160384729	160386262	C	MER52A	LTR	ERV1	Repeats	Simiiformes
	NPC	chr4	160449115	160449246	160449193	36.42	chr4	160448929	160449427	C	L2a_3end	LINE	L2	Heterochromatin	Eutheria
	NPC	chr4	164551575	164551722	164551679	20.79	chr4	164551502	164552524	C	LTR28B	LTR	ERV1	Bivalent_poised_TSS_Enhancer	Simiiformes
	NPC	chr4	167724279	167724411	167724337	28.05	chr4	167724331	167724535	+	FordPrefect	DNA	hAT-Tip100	Heterochromatin	Eutheria
	NPC	chr4	170407468	170407643	170407559	23.51	chr4	170407372	170407724	+	LTR51	LTR	ERV1	Heterochromatin	Haplorhini
	NPC	chr4	170694885	170695142	170695001	24.73	chr4	170694692	170695199	+	LTR35B	LTR	ERV1	Repeats	Simiiformes
	NPC	chr4	172022538	172022703	172022596	38.32	chr4	172022337	172022906	+	L2	LINE	L2	Heterochromatin	Eutheria
	NPC	chr4	172320138	172320303	172320203	29.29	chr4	172319745	172320909	+	L1M4b_5end	LINE	L1	Poised_Enhancer	Euarchontoglires
	NPC	chr4	173058598	173058729	173058661	31.25	chr4	173058460	173058867	C	MLT1N2	LTR	ERVL-MaLR	Poised_Enhancer	Eutheria
	NPC	chr4	173159799	173159930	173159874	27.38	chr4	173159749	173160247	+	L2a_3end	LINE	L2	Bivalent_poised_TSS_Enhancer	Eutheria
	NPC	chr4	175110049	175110200	175110115	20.61	chr4	175110028	175111740	+	L1M2_5end	LINE	L1	Bivalent_poised_TSS_Enhancer	Boreotheria
	NPC	chr4	176252393	176252585	176252500	32	chr4	176252452	176252526	C	L2a_3end	LINE	L2	Heterochromatin	Eutheria
	NPC	chr4	177893565	177893700	177893639	27.37	chr4	177893120	177893729	C	MLT1F-int	LTR	ERVL-MaLR	Heterochromatin	Eutheria
	NPC	chr4	178356828	178356961	178356906	29.16	chr4	178356599	178356932	C	MLT1I	LTR	ERVL-MaLR	Heterochromatin	Eutheria
	NPC	chr4	178871379	178871611	178871520	25.97	chr4	178871137	178871804	+	MER72	LTR	ERV1	Bivalent_poised_TSS_Enhancer	Catarrhini
	NPC	chr4	180850493	180850624	180850556	18.52	chr4	180850517	180850597	C	MER135	DNA		Heterochromatin	Eutheria
	NPC	chr4	181570910	181571041	181570978	28.3	chr4	181570752	181571174	C	LTR16B	LTR	ERVL	Bivalent_poised_TSS_Enhancer	Eutheria
	NPC	chr4	181996227	181996364	181996286	36.02	chr4	181996100	181996539	C	L2a_3end	LINE	L2	Poised_Enhancer	Eutheria
	NPC	chr4	184617732	184617980	184617816	18.98	chr4	184617580	184618119	C	MER72	LTR	ERV1	Bivalent_poised_TSS_Enhancer	Simiiformes
	NPC	chr4	185644524	185644655	185644588	29.87	chr4	185644515	185644756	+	MIR	SINE	MIR	Strong_transcription	Eutheria
	NPC	chr4	185995525	185995699	185995627	16.39	chr4	185995352	185995883	C	MLT2B2	LTR	ERVL	Repeats	Euarchontoglires
	NPC	chr4	188012661	188012826	188012743	28.78	chr4	188012340	188012849	+	MLT1H1	LTR	ERVL-MaLR	Bivalent_poised_TSS_Enhancer	Eutheria
	NPC	chr5	4053257	4053479	4053344	14.9	chr5	4052637	4053571	+	MER49	LTR	ERV1	Active_Enhancer	Catarrhini
	NPC	chr5	4785237	4785436	4785272	29.86	chr5	4785195	4785769	+	ERV3-16A3_I	LTR	ERVL	Bivalent_poised_TSS_Enhancer	Simiiformes
	NPC	chr5	5514609	5514740	5514668	28.95	chr5	5514381	5514814	C	MLT1G3	LTR	ERVL-MaLR	Repeats	Eutheria
	NPC	chr5	7459178	7459309	7459238	21.98	chr5	7459163	7459255	C	MLT1H2	LTR	ERVL-MaLR	Bivalent_poised_TSS_Enhancer	Eutheria
	NPC	chr5	10091812	10091943	10091889	26.94	chr5	10091678	10092015	C	MLT1H	LTR	ERVL-MaLR	Bivalent_poised_TSS_Enhancer	Eutheria
	NPC	chr5	12119766	12119942	12119876	35.62	chr5	12119719	12120200	+	LTR16E2	LTR	ERVL	Bivalent_poised_TSS_Enhancer	Eutheria
	NPC	chr5	12320334	12320465	12320385	20.98	chr5	12320271	12321072	C	L1PA13_5end	LINE	L1	Bivalent_poised_TSS_Enhancer	Simiiformes
	NPC	chr5	12330349	12330480	12330399	10.42	chr5	12330078	12330654	C	LTR43	LTR	ERV1	Heterochromatin	Hominidae
	NPC	chr5	13240921	13241052	13240985	28.33	chr5	13240854	13241220	C	MLT1H	LTR	ERVL-MaLR	Bivalent_poised_TSS_Enhancer	Eutheria
	NPC	chr5	18947371	18947502	18947438	26.55	chr5	18946956	18949074	+	L1M2_5end	LINE	L1	Bivalent_poised_TSS_Enhancer	Simiiformes
	NPC	chr5	20371803	20371936	20371903	32.1	chr5	20371449	20371930	C	L2	LINE	L2	Bivalent_poised_TSS_Enhancer	Eutheria
	NPC	chr5	24823806	24824010	24823870	20.69	chr5	24823252	24824374	C	L1PA15-16_5end	LINE	L1	Bivalent_poised_TSS_Enhancer	Simiiformes
	NPC	chr5	27697054	27697213	27697121	18.11	chr5	27696961	27697323	+	MLT1A1	LTR	ERVL-MaLR	Heterochromatin	Euarchontoglires
	NPC	chr5	29759010	29759141	29759073	11.54	chr5	29758997	29759494	C	LTR22E	LTR	ERVK	Bivalent_poised_TSS_Enhancer	Catarrhini
	NPC	chr5	30050468	30050614	30050572	28.4	chr5	30050354	30050690	C	MLT1E	LTR	ERVL-MaLR	Heterochromatin	Eutheria
	NPC	chr5	30065630	30065826	30065695	22.12	chr5	30065665	30066035	C	MLT1A	LTR	ERVL-MaLR	Heterochromatin	Euarchontoglires
	NPC	chr5	30214446	30214577	30214500	20.37	chr5	30214354	30214903	+	MER89	LTR	ERV1	Bivalent_poised_TSS_Enhancer	Euarchontoglires
	NPC	chr5	31444157	31444295	31444225	34.95	chr5	31444200	31444372	+	MamRTE1	LINE	RTE-BovB	Poised_Enhancer	Eutheria
	NPC	chr5	31630807	31630950	31630864	31.93	chr5	31630637	31630878	C	L2	LINE	L2	Bivalent_poised_TSS_Enhancer	Eutheria
	NPC	chr5	33040385	33040516	33040438	19.83	chr5	33040244	33041423	C	LTR2752	LTR	ERV1	Repeats	Simiiformes
	NPC	chr5	33092736	33092948	33092911	27.38	chr5	33091634	33093674	C	L1P4a_5end	LINE	L1	Bivalent_poised_TSS_Enhancer	Catarrhini
	NPC	chr5	38273316	38273529	38273364	28.58	chr5	38272946	38273542	+	L1M3e_5end	LINE	L1	Repeats	Primates
	NPC	chr5	38522009	38522140	38522109	23.47	chr5	38521476	38522294	C	L1M2_5end	LINE	L1	Bivalent_poised_TSS_Enhancer	Simiiformes
	NPC	chr5	41806393	41806559	41806512	17.31	chr5	41806421	41806815	+	MSTB	LTR	ERVL-MaLR	Strong_transcription	Simiiformes
	NPC	chr5	43760147	43760308	43760200	22.1	chr5	43759071	43760621	C	L1PA10_5end	LINE	L1	Heterochromatin	Catarrhini
	NPC	chr5	44683036	44683175	44683093	28.85	chr5	44683011	44683274	C	MamSINE1	SINE	tRNA-RTE	Heterochromatin	Theria
	NPC	chr5	45388459	45388614	45388538	23.84	chr5	45388485	45388656	+	MER5A	DNA	hAT-Charlie	Bivalent_poised_TSS_Enhancer	Eutheria
	NPC	chr5	45399197	45399367	45399284	24.84	chr5	45398564	45399530	C	MER45R	DNA	hAT-Tip100	Bivalent_poised_TSS_Enhancer	Eutheria
	NPC	chr5	51552850	51552981	51552928	25.96	chr5	51552799	51553804	+	L1MDa_5end	LINE	L1	Bivalent_poised_TSS_Enhancer	Boreotheria
	NPC	chr5	53193240	53193371	53193290	32.19	chr5	53193126	53193433	+	L2b_3end	LINE	L2	Bivalent_poised_TSS_Enhancer	Eutheria
	NPC	chr5	53727969	53728120	53728059	19.2	chr5	53727498	53728142	+	MER21A	LTR	ERVL	Heterochromatin	Simiiformes
	NPC	chr5	56822822	56822953	56822913	31.96	chr5	56822523	56823349	+	L2	LINE	L2	Genic_Enhancer	Eutheria
	NPC	chr5	57605038	57605169	57605088	33.04	chr5	57604902	57605368	C	L2	LINE	L2	Heterochromatin	Eutheria
	NPC	chr5	59383275	59383406	59383339	29.05	chr5	59383232	59383697	+	L2a_3end	LINE	L2	Bivalent_poised_TSS_Enhancer	Eutheria
	NPC	chr5	59903709	59903840	59903773	28.51	chr5	59903596	59903818	C	MIRb	SINE	MIR	Heterochromatin	Eutheria
	NPC	chr5	60652030	60652201	60652130	13.4	chr5	60651924	60652588	C	MER72B	LTR	ERV1	Heterochromatin	Simiiformes
	NPC	chr5	62965721	62965852	62965820	19.77	chr5	62965796	62966057	+	MER51C	LTR	ERV1	Bivalent_poised_TSS_Enhancer	Simiiformes
	NPC	chr5	63131679	63131810	63131797	23.13	chr5	63131499	63131954	C	MLT1G	LTR	ERVL-MaLR	Heterochromatin	Boreotheria
	NPC	chr5	63151737	63151868	63151792	21.67	chr5	63151494	63152034	C	MER77	LTR	ERVL	Heterochromatin	Boreotheria
	NPC	chr5	63398451	63398612	63398532	22.79	chr5	63398258	63398862	+	MER54A	LTR	ERVL	Bivalent_poised_TSS_Enhancer	Euarchontoglires
	NPC	chr5	64204947	64205110	64205020	32.76	chr5	64204957	64205328	C	LTR67B	LTR	ERVL	Poised_Enhancer	Eutheria
	NPC	chr5	66854509	66854640	66854620	25.74	chr5	66854531	66854818	C	MLT1F2	LTR	ERVL-MaLR	Bivalent_poised_TSS_Enhancer	Eutheria
	NPC	chr5	72525760	72525893	72525838	26.97	chr5	72525822	72526202	+	MLT1E1	LTR	ERVL-MaLR	Heterochromatin	Eutheria
	NPC	chr5	72859219	72859401	72859352	18.89	chr5	72859202	72859385	C	MER20	DNA	hAT-Charlie	Genic_Enhancer	Eutheria
	NPC	chr5	75004435	75004566	75004558	35.76	chr5	75004540	75004719	C	L1MEc_5end	LINE	L1	Repeats	Simiiformes
	NPC	chr5	75327404	75327535	75327469	29.35	chr5	75327403	75327912	+	LTR16E1	LTR	ERVL	Bivalent_poised_TSS_Enhancer	Boreotheria
	NPC	chr5	77057706	77057862	77057780	18.61	chr5	77057513	77057945	C	MER70A	LTR	ERVL	Genic_Enhancer	Primates
	NPC	chr5	77087707	77087838	77087766	19.27	chr5	77087760	77087869	C	MER63B	DNA	hAT-Tip100	Flanking_TSS_Enhancer_downstream	Eutheria
	NPC	chr5	77150007	77150177	77150071	29.36	chr5	77150041	77150529	+	LTR16E1	LTR	ERVL	Heterochromatin	Eutheria
	NPC	chr5	82831566	82831739	82831636	28.06	chr5	82831286	82831759	C	MLT1F2	LTR	ERVL-MaLR	Poised_Enhancer	Boreotheria
	NPC	chr5	83197421	83197634	83197517	30.96	chr5	83197384	83197553	+	UCON1	Unknown		Poised_Enhancer	Mammalia
	NPC	chr5	84338200	84338333	84338266	14	chr5	84338235	84338287	+	MLT1H	LTR	ERVL-MaLR	Bivalent_poised_TSS_Enhancer	Eutheria
	NPC	chr5	84601718	84601896	84601799	29.63	chr5	84601651	84602167	+	MLT2F	LTR	ERVL	Bivalent_poised_TSS_Enhancer	Eutheria
	NPC	chr5	85182524	85182655	85182598	20.92	chr5	85182354	85182751	+	LTR27E	LTR	ERV1	Quiescent_low	Simiiformes
	NPC	chr5	86337440	86337572	86337479	19.91	chr5	86337244	86339361	+	L1PA13_5end	LINE	L1	Heterochromatin	Catarrhini
	NPC	chr5	86598493	86598655	86598562	20.58	chr5	86598243	86598587	+	L1M2_5end	LINE	L1	Bivalent_poised_TSS_Enhancer	Simiiformes
	NPC	chr5	88020398	88020529	88020451	14.1	chr5	88020260	88020635	C	MSTB	LTR	ERVL-MaLR	Heterochromatin	Simiiformes
	NPC	chr5	88226984	88227115	88227049	19.53	chr5	88226835	88227049	+	AluJo	SINE	Alu	Bivalent_poised_TSS_Enhancer	Primates
	NPC	chr5	92953048	92953235	92953127	20.88	chr5	92951522	92954011	C	L1M2_5end	LINE	L1	Bivalent_poised_TSS_Enhancer	Simiiformes
	NPC	chr5	98827998	98828195	98828072	15.59	chr5	98827970	98829676	+	L1PA13_5end	LINE	L1	Bivalent_poised_TSS_Enhancer	Simiiformes
	NPC	chr5	102376709	102376851	102376781	29.43	chr5	102376389	102376796	+	L1M5_orf2	LINE	L1	Heterochromatin	Simiiformes
	NPC	chr5	102485589	102485720	102485654	22.98	chr5	102485307	102485843	+	MER77	LTR	ERVL	Heterochromatin	Boreotheria
	NPC	chr5	102982279	102982410	102982342	21.36	chr5	102982001	102983163	+	L1M2_5end	LINE	L1	Bivalent_poised_TSS_Enhancer	Primates
	NPC	chr5	103413588	103413748	103413665	34	chr5	103413553	103413962	C	LTR16D1	LTR	ERVL	Bivalent_poised_TSS_Enhancer	Eutheria
	NPC	chr5	104459106	104459237	104459160	29.84	chr5	104459148	104459346	+	MLT1M	LTR	ERVL-MaLR	Bivalent_poised_TSS_Enhancer	Eutheria
	NPC	chr5	106423599	106423740	106423664	19.32	chr5	106422733	106423922	+	LTR2752	LTR	ERV1	Bivalent_poised_TSS_Enhancer	Simiiformes
	NPC	chr5	109345963	109346094	109346023	30.61	chr5	109345998	109346201	+	L2d_3end	LINE	L2	Genic_Enhancer	Eutheria
	NPC	chr5	109574606	109574737	109574685	35.42	chr5	109574657	109575670	+	L2	LINE	L2	Heterochromatin	Eutheria
	NPC	chr5	111997315	111997498	111997433	35.31	chr5	111997315	111997762	C	MamGypsy2-I	LTR	Gypsy	Poised_Enhancer	Eutheria
	NPC	chr5	113511424	113511580	113511513	32.67	chr5	113511244	113511630	C	MamGypLTR1d	LTR	Gypsy	Bivalent_poised_TSS_Enhancer	Eutheria
	NPC	chr5	114038969	114039100	114039063	22.48	chr5	114038842	114040468	C	L1PA15-16_5end	LINE	L1	Poised_Enhancer	Simiiformes
	NPC	chr5	114884031	114884162	114884096	30.36	chr5	114883815	114884159	+	LTR16	LTR	ERVL	Heterochromatin	Eutheria
	NPC	chr5	117784396	117784561	117784492	30.26	chr5	117784228	117784502	C	LTR16A	LTR	ERVL	Heterochromatin	Eutheria
	NPC	chr5	118882846	118882977	118882908	10.93	chr5	118881907	118883474	C	THE1D-int	LTR	ERVL-MaLR	Heterochromatin	Catarrhini
	NPC	chr5	119485038	119485169	119485132	27.33	chr5	119485022	119485183	C	L1ME3F_3end	LINE	L1	Weak_transcription	Eutheria
	NPC	chr5	121317386	121317564	121317482	22.32	chr5	121316112	121317661	C	L1PA13_5end	LINE	L1	Bivalent_poised_TSS_Enhancer	Catarrhini
	NPC	chr5	122507662	122507805	122507764	28.29	chr5	122507716	122508201	+	L2a_3end	LINE	L2	Heterochromatin	Eutheria
	NPC	chr5	123438321	123438485	123438403	27.52	chr5	123438206	123438448	C	MLT1K	LTR	ERVL-MaLR	Poised_Enhancer	Eutheria
	NPC	chr5	123625625	123625756	123625715	30.06	chr5	123625405	123625866	+	L1M3e_5end	LINE	L1	Bivalent_poised_TSS_Enhancer	Catarrhini
	NPC	chr5	126167931	126168220	126168152	20.99	chr5	126166188	126168815	C	L1M2_5end	LINE	L1	Repeats	Simiiformes
	NPC	chr5	128105268	128105436	128105364	38.25	chr5	128105180	128105400	C	L2	LINE	L2	Bivalent_poised_TSS_Enhancer	Eutheria
	NPC	chr5	128896840	128897025	128896935	14.41	chr5	128893761	128897250	C	L1M1_5end	LINE	L1	Heterochromatin	Simiiformes
	NPC	chr5	129332106	129332237	129332170	15.73	chr5	129330546	129333931	+	L1M1_5end	LINE	L1	Repeats	Simiiformes
	NPC	chr5	129996321	129996454	129996384	35.89	chr5	129996222	129996570	C	MamRTE1	LINE	RTE-BovB	Heterochromatin	Eutheria
	NPC	chr5	131856505	131856636	131856564	26.79	chr5	131856314	131856696	+	ERV3-16A3_LTR	LTR	ERVL	Heterochromatin	Eutheria
	NPC	chr5	132551480	132551611	132551550	15.17	chr5	132551351	132551898	+	MER6A	DNA	TcMar-Tigger	Bivalent_poised_TSS_Enhancer	Simiiformes
	NPC	chr5	137666325	137666485	137666405	32.45	chr5	137666299	137666498	+	L2b_3end	LINE	L2	Weak_transcription	Eutheria
	NPC	chr5	143940624	143940755	143940689	21.91	chr5	143940467	143940948	+	MLT1D	LTR	ERVL-MaLR	Repeats	Eutheria
	NPC	chr5	146676266	146676430	146676315	27.27	chr5	146676298	146676511	+	L2	LINE	L2	Poised_Enhancer	Eutheria
	NPC	chr5	148154483	148154624	148154548	27.22	chr5	148153954	148155007	+	L1P4e_5end	LINE	L1	Bivalent_poised_TSS_Enhancer	Catarrhini
	NPC	chr5	148458564	148458713	148458681	30.52	chr5	148458338	148458764	C	L2b_3end	LINE	L2	Poised_TSS	Eutheria
	NPC	chr5	153143833	153143964	153143897	22.13	chr5	153142758	153145491	+	L1M2_5end	LINE	L1	Bivalent_poised_TSS_Enhancer	Haplorhini
	NPC	chr5	153390686	153390863	153390769	20.43	chr5	153390493	153391417	C	L1M4_5end	LINE	L1	Heterochromatin	Eutheria
	NPC	chr5	156195715	156195846	156195773	30.94	chr5	156195642	156196056	+	LTR50	LTR	ERVL	Heterochromatin	Eutheria
	NPC	chr5	156965929	156966060	156966027	27.75	chr5	156965935	156966436	C	MLT1G1	LTR	ERVL-MaLR	Heterochromatin	Boreotheria
	NPC	chr5	157328492	157328632	157328569	22.41	chr5	157328511	157328571	+	MIR	SINE	MIR	Weak_transcription	Eutheria
	NPC	chr5	157640739	157641036	157640883	21.32	chr5	157640506	157641081	+	LTR35B	LTR	ERV1	Heterochromatin	Simiiformes
	NPC	chr5	157900674	157900842	157900734	26.3	chr5	157900693	157901066	C	L1MD2_5end	LINE	L1	Poised_Enhancer	Eutheria
	NPC	chr5	161372754	161372940	161372851	28.57	chr5	161372660	161372879	C	MIR	SINE	MIR	Poised_Enhancer	Eutheria
	NPC	chr5	161437970	161438109	161438040	14.07	chr5	161437530	161439764	+	L1M1_5end	LINE	L1	Heterochromatin	Simiiformes
	NPC	chr5	162209440	162209605	162209514	24.46	chr5	162209304	162209643	+	LTR16C	LTR	ERVL	Bivalent_poised_TSS_Enhancer	Eutheria
	NPC	chr5	163906419	163906550	163906481	29.77	chr5	163906269	163906649	C	MLT1H	LTR	ERVL-MaLR	Heterochromatin	Boreotheria
	NPC	chr5	164228905	164229042	164228962	16.63	chr5	164228615	164229100	+	LTR28	LTR	ERV1	Repeats	Simiiformes
	NPC	chr5	166485368	166485499	166485431	31.47	chr5	166485310	166485715	C	MLT2F	LTR	ERVL	Heterochromatin	Eutheria
	NPC	chr5	166581315	166581451	166581385	28.94	chr5	166581198	166581688	C	LTR33B	LTR	ERVL	Heterochromatin	Eutheria
	NPC	chr5	167280185	167280326	167280229	22.35	chr5	167278327	167280730	C	L1MDa_5end	LINE	L1	Bivalent_poised_TSS_Enhancer	Eutheria
	NPC	chr5	169609591	169609841	169609661	16.26	chr5	169609399	169610025	+	L1M1_5end	LINE	L1	Bivalent_poised_TSS_Enhancer	Homininae
	NPC	chr5	170212512	170212643	170212575	24.54	chr5	170212475	170212638	C	MER96	DNA	hAT-Tip100	Heterochromatin	Eutheria
	NPC	chr5	170974021	170974246	170974075	25.38	chr5	170974030	170975247	C	MLT-int	LTR	ERVL-MaLR	Heterochromatin	Haplorhini
	NPC	chr5	171026879	171027010	171026942	18.65	chr5	171026830	171027140	+	MER1B	DNA	hAT-Charlie	Bivalent_poised_TSS_Enhancer	Simiiformes
	NPC	chr5	174120455	174120586	174120494	26.82	chr5	174120425	174120701	C	Charlie2a	DNA	hAT-Charlie	Quiescent_low	Eutheria
	NPC	chr5	181263691	181263822	181263764	35.54	chr5	181263760	181263882	+	L2b_3end	LINE	L2	Strong_transcription	Eutheria
	NPC	chr6	417678	417809	417741	27.59	chr6	417663	417751	+	MamGypLTR1d	LTR	Gypsy	Bivalent_poised_TSS_Enhancer	Eutheria
	NPC	chr6	1770442	1770619	1770548	27.27	chr6	1770519	1770644	+	MIRc	SINE	MIR	Genic_Enhancer	Eutheria
	NPC	chr6	2517578	2517709	2517636	31.4	chr6	2517502	2517727	+	MamSINE1	SINE	tRNA-RTE	Heterochromatin	Eutheria
	NPC	chr6	4390945	4391076	4391006	26.72	chr6	4390858	4391269	+	MLT1H	LTR	ERVL-MaLR	Bivalent_poised_TSS_Enhancer	Eutheria
	NPC	chr6	4632580	4632711	4632668	29.56	chr6	4632632	4632948	+	L1M5_orf2	LINE	L1	Heterochromatin	Eutheria
	NPC	chr6	5422573	5422710	5422638	31.67	chr6	5422502	5422761	+	MIRb	SINE	MIR	Heterochromatin	Eutheria
	NPC	chr6	5794156	5794301	5794237	30.8	chr6	5794183	5794636	C	L2b_3end	LINE	L2	Bivalent_poised_TSS_Enhancer	Boreotheria
	NPC	chr6	11885302	11885480	11885420	21.95	chr6	11884579	11887131	+	L1MDa_5end	LINE	L1	Repeats	Eutheria
	NPC	chr6	12494856	12494987	12494917	18.12	chr6	12493662	12495530	+	L1PA13_5end	LINE	L1	Repeats	Simiiformes
	NPC	chr6	13763921	13764076	13764001	26.12	chr6	13763974	13764462	+	MLT1H1	LTR	ERVL-MaLR	Bivalent_poised_TSS_Enhancer	Eutheria
	NPC	chr6	13791980	13792111	13792070	29.68	chr6	13792066	13792205	+	MIRb	SINE	MIR	Strong_transcription	Mammalia
	NPC	chr6	15769866	15769997	15769911	24.61	chr6	15769786	15769922	C	L2c_3end	LINE	L2	Poised_Enhancer	Eutheria
	NPC	chr6	18630921	18631052	18631018	27.77	chr6	18630798	18631121	C	LTR33	LTR	ERVL	Poised_Enhancer	Boreotheria
	NPC	chr6	18688424	18688555	18688479	24.94	chr6	18688029	18688482	C	MER21C	LTR	ERVL	Heterochromatin	Simiiformes
	NPC	chr6	23621161	23621436	23621305	27.03	chr6	23621057	23621816	+	L1MEb_5end	LINE	L1	Poised_Enhancer	Haplorhini
	NPC	chr6	24035327	24035467	24035414	14.98	chr6	24035095	24035543	C	LTR18B	LTR	ERVL	Heterochromatin	Simiiformes
	NPC	chr6	35861558	35861689	35861602	18.41	chr6	35861460	35862073	+	L1M2a1_5end	LINE	L1	Strong_transcription	Simiiformes
	NPC	chr6	37078979	37079128	37079051	30.71	chr6	37078794	37079053	+	MER103C	DNA	hAT-Charlie	Quiescent_low	Eutheria
	NPC	chr6	38093517	38093731	38093620	30.2	chr6	38093556	38093867	C	L2	LINE	L2	Bivalent_poised_TSS_Enhancer	Sarcopterygii
	NPC	chr6	39100498	39100629	39100607	28.34	chr6	39100423	39100761	+	L2c_3end	LINE	L2	Bivalent_poised_TSS_Enhancer	Eutheria
	NPC	chr6	39964140	39964271	39964200	31.43	chr6	39964100	39964583	+	LTR16E1	LTR	ERVL	Heterochromatin	Eutheria
	NPC	chr6	40978659	40978843	40978724	16.63	chr6	40977129	40979977	C	L1PA13_5end	LINE	L1	Bivalent_poised_TSS_Enhancer	Simiiformes
	NPC	chr6	44444291	44444424	44444307	19.21	chr6	44443363	44444869	C	L1M3de_5end	LINE	L1	Strong_transcription	Haplorhini
	NPC	chr6	44693816	44693947	44693903	28.71	chr6	44693694	44694118	+	LTR33	LTR	ERVL	Bivalent_poised_TSS_Enhancer	Eutheria
	NPC	chr6	47502887	47503074	47502940	26.42	chr6	47502873	47502997	C	MLT1F2	LTR	ERVL-MaLR	Bivalent_poised_TSS_Enhancer	Eutheria
	NPC	chr6	49570810	49570970	49570899	35.27	chr6	49570894	49571121	+	MIRb	SINE	MIR	Heterochromatin	Eutheria
	NPC	chr6	55062112	55062243	55062165	34.48	chr6	55061532	55062270	C	L1M2b_5end	LINE	L1	Heterochromatin	Simiiformes
	NPC	chr6	56927923	56928100	56927951	27.27	chr6	56927757	56928448	C	LTR50	LTR	ERVL	Bivalent_poised_TSS_Enhancer	Eutheria
	NPC	chr6	62760219	62760350	62760278	35.38	chr6	62760196	62760343	C	L2d2_3end	LINE	L2	Heterochromatin	Eutheria
	NPC	chr6	66086965	66087096	66087011	34.81	chr6	66087002	66087584	C	L1M3e_5end	LINE	L1	Bivalent_poised_TSS_Enhancer	Simiiformes
	NPC	chr6	66396722	66396866	66396782	21.72	chr6	66395671	66396917	+	LTR2752	LTR	ERV1	Bivalent_poised_TSS_Enhancer	Simiiformes
	NPC	chr6	68649834	68649974	68649912	31.05	chr6	68649876	68650067	+	LTR33	LTR	ERVL	Bivalent_poised_TSS_Enhancer	Eutheria
	NPC	chr6	69529348	69529479	69529411	18.51	chr6	69529271	69529834	C	MLT1F2	LTR	ERVL-MaLR	Heterochromatin	Eutheria
	NPC	chr6	69963578	69963718	69963660	31.04	chr6	69963270	69963721	C	LTR33	LTR	ERVL	Bivalent_poised_TSS_Enhancer	Eutheria
	NPC	chr6	71009846	71009977	71009896	26.06	chr6	71009767	71011287	C	L1M2a_5end	LINE	L1	Bivalent_poised_TSS_Enhancer	Simiiformes
	NPC	chr6	73820066	73820214	73820144	28.43	chr6	73819984	73820195	C	LTR16A1	LTR	ERVL	Bivalent_poised_TSS_Enhancer	Eutheria
	NPC	chr6	73948089	73948230	73948150	21.94	chr6	73946519	73948672	C	L1M2_5end	LINE	L1	Bivalent_poised_TSS_Enhancer	Haplorhini
	NPC	chr6	75071504	75071664	75071530	21.74	chr6	75070392	75072120	C	L1M4b_5end	LINE	L1	Poised_Enhancer	Eutheria
	NPC	chr6	75803900	75804106	75804038	20.97	chr6	75803881	75804147	C	AluJr	SINE	Alu	Repeats	Haplorhini
	NPC	chr6	77281612	77281772	77281704	18.72	chr6	77281508	77282365	C	LTR28B	LTR	ERV1	Bivalent_poised_TSS_Enhancer	Simiiformes
	NPC	chr6	77307319	77307481	77307436	20.57	chr6	77307283	77307457	C	AluJb	SINE	Alu	Heterochromatin	Simiiformes
	NPC	chr6	79551586	79551720	79551651	13.68	chr6	79551459	79551807	C	MER49	LTR	ERV1	Heterochromatin	Simiiformes
	NPC	chr6	79804077	79804208	79804141	32.28	chr6	79804089	79804444	C	MLT1L	LTR	ERVL-MaLR	Active_Enhancer	Boreotheria
	NPC	chr6	79907378	79907509	79907441	35.51	chr6	79907309	79907449	C	LTR33A_v	LTR	ERVL	Poised_Enhancer	Boreotheria
	NPC	chr6	79965714	79965845	79965748	28.44	chr6	79965632	79967409	+	L1PA10_5end	LINE	L1	Heterochromatin	Simiiformes
	NPC	chr6	81635846	81635996	81635941	31.99	chr6	81635778	81636244	C	LTR85a	LTR	Gypsy	Heterochromatin	Eutheria
	NPC	chr6	81990908	81991043	81990977	33.44	chr6	81990639	81991007	C	L2c_3end	LINE	L2	Bivalent_poised_TSS_Enhancer	Eutheria
	NPC	chr6	85920987	85921118	85921105	27.5	chr6	85920712	85921375	+	MLT2F	LTR	ERVL	Poised_Enhancer	Eutheria
	NPC	chr6	89944039	89944243	89944171	32.09	chr6	89944110	89944335	+	MIRc	SINE	MIR	Genic_Enhancer	Eutheria
	NPC	chr6	90508932	90509072	90509002	14.93	chr6	90508276	90509423	C	L1M3f_5end	LINE	L1	Bivalent_poised_TSS_Enhancer	Haplorhini
	NPC	chr6	92716791	92716947	92716867	32.44	chr6	92716764	92716918	+	MIRb	SINE	MIR	Bivalent_poised_TSS_Enhancer	Eutheria
	NPC	chr6	94752204	94752352	94752297	19.81	chr6	94751951	94752380	C	MSTA1	LTR	ERVL-MaLR	Poised_Enhancer	Simiiformes
	NPC	chr6	96003235	96003458	96003300	32.75	chr6	96003216	96003337	C	MER52D	LTR	ERV1	Repeats	Simiiformes
	NPC	chr6	97747095	97747226	97747177	18.2	chr6	97746304	97747328	C	L1MC1_3end	LINE	L1	Heterochromatin	Boreotheria
	NPC	chr6	99762657	99762788	99762718	17.84	chr6	99762526	99762872	C	Tigger3a	DNA	TcMar-Tigger	Heterochromatin	Haplorhini
	NPC	chr6	101011812	101011943	101011908	31.83	chr6	101011636	101012066	+	LTR16E1	LTR	ERVL	Heterochromatin	Eutheria
	NPC	chr6	103027382	103027513	103027467	22.94	chr6	103027260	103027601	C	LTR43B	LTR	ERV1	Heterochromatin	Simiiformes
	NPC	chr6	104251717	104251848	104251829	21.52	chr6	104251012	104252622	+	MLT-int	LTR	ERVL-MaLR	Heterochromatin	Primates
	NPC	chr6	104606461	104606644	104606545	35.2	chr6	104606472	104606707	+	L2	LINE	L2	Bivalent_poised_TSS_Enhancer	Amniota
	NPC	chr6	107188687	107188845	107188802	16.47	chr6	107188566	107188901	+	MSTB	LTR	ERVL-MaLR	Heterochromatin	Simiiformes
	NPC	chr6	109581036	109581167	109581141	12.63	chr6	109580850	109583169	+	Tigger1	DNA	TcMar-Tigger	Poised_Enhancer	Haplorhini
	NPC	chr6	109737841	109737972	109737900	29.87	chr6	109737757	109737989	C	MIR	SINE	MIR	Genic_Enhancer	Eutheria
	NPC	chr6	111477431	111477613	111477571	34.93	chr6	111477501	111477944	C	L2	LINE	L2	Poised_Enhancer	Eutheria
	NPC	chr6	112108401	112108583	112108482	14.5	chr6	112108424	112108623	C	AluJo	SINE	Alu	Heterochromatin	Simiiformes
	NPC	chr6	112626652	112626846	112626734	27.88	chr6	112626531	112627012	+	MLT1H1	LTR	ERVL-MaLR	Bivalent_poised_TSS_Enhancer	Eutheria
	NPC	chr6	114157997	114158132	114158066	30.91	chr6	114157835	114158253	+	L2c_3end	LINE	L2	Bivalent_poised_TSS_Enhancer	Eutheria
	NPC	chr6	114203635	114203796	114203753	19.86	chr6	114203206	114203931	+	LTR8B	LTR	ERV1	Heterochromatin	Simiiformes
	NPC	chr6	116500027	116500208	116500093	18.15	chr6	116500061	116500387	+	MLT1F1	LTR	ERVL-MaLR	Poised_Enhancer	Eutheria
	NPC	chr6	118630129	118630308	118630222	24.36	chr6	118630026	118630446	+	MER49	LTR	ERV1	Heterochromatin	Catarrhini
	NPC	chr6	118688879	118689010	118688943	30.43	chr6	118688702	118689201	+	LTR16E1	LTR	ERVL	Poised_Enhancer	Boreotheria
	NPC	chr6	121215319	121215462	121215390	28.43	chr6	121215355	121215456	C	MER52A	LTR	ERV1	Repeats	Catarrhini
	NPC	chr6	121535777	121535940	121535856	27.42	chr6	121535769	121536082	C	MLT2F	LTR	ERVL	Poised_Enhancer	Eutheria
	NPC	chr6	122252142	122252273	122252246	19.25	chr6	122251986	122252387	+	MER47B	DNA	TcMar-Tigger	Heterochromatin	Boreotheria
	NPC	chr6	123235284	123235417	123235365	26.64	chr6	123235056	123235518	+	HAL1M8	LINE	L1	Poised_Enhancer	Boreotheria
	NPC	chr6	125043144	125043281	125043270	34.45	chr6	125043249	125043465	+	L2b_3end	LINE	L2	Poised_Enhancer	Eutheria
	NPC	chr6	127610361	127610492	127610436	27.67	chr6	127610217	127610713	+	LTR40A1	LTR	ERVL	Bivalent_poised_TSS_Enhancer	Boreotheria
	NPC	chr6	130483110	130483241	130483167	25.62	chr6	130482841	130483422	C	MLT2F	LTR	ERVL	Heterochromatin	Eutheria
	NPC	chr6	131954152	131954318	131954229	22.53	chr6	131954176	131954247	C	Eulor9C	DNA		Poised_Enhancer	Amniota
	NPC	chr6	131992740	131992871	131992775	24.28	chr6	131992725	131993479	+	L1MEb_5end	LINE	L1	Bivalent_poised_TSS_Enhancer	Boreotheria
	NPC	chr6	133533163	133533315	133533245	29.55	chr6	133532958	133533347	+	L2	LINE	L2	Bivalent_poised_TSS_Enhancer	Eutheria
	NPC	chr6	133916750	133916948	133916862	22.22	chr6	133916774	133916898	C	Tigger17c	DNA	TcMar-Tigger	Active_Enhancer	Boreotheria
	NPC	chr6	135168455	135168586	135168527	28.57	chr6	135168365	135168557	C	MIRc	SINE	MIR	Heterochromatin	Eutheria
	NPC	chr6	136161853	136162026	136161960	23.65	chr6	136161907	136162157	+	Charlie2b	DNA	hAT-Charlie	Bivalent_poised_TSS_Enhancer	Eutheria
	NPC	chr6	136571270	136571412	136571332	13.71	chr6	136570883	136571480	+	LTR27D	LTR	ERV1	Bivalent_poised_TSS_Enhancer	Simiiformes
	NPC	chr6	138155595	138155726	138155665	27.1	chr6	138155463	138156723	+	Charlie9	DNA	hAT-Charlie	Heterochromatin	Eutheria
	NPC	chr6	138919199	138919339	138919280	26.89	chr6	138919031	138919629	+	L2	LINE	L2	Genic_Enhancer	Eutheria
	NPC	chr6	139386708	139386839	139386785	25.78	chr6	139386679	139386808	+	MamRep605b	LTR		Poised_Enhancer	Eutheria
	NPC	chr6	140134385	140134535	140134450	29.66	chr6	140134354	140134653	+	L2	LINE	L2	Bivalent_poised_TSS_Enhancer	Eutheria
	NPC	chr6	140586497	140586658	140586582	19.56	chr6	140585734	140587125	+	L1P4e_5end	LINE	L1	Repeats	Hominoidea
	NPC	chr6	140702742	140702873	140702806	18.92	chr6	140702489	140702878	C	MER44C	DNA	TcMar-Tigger	Heterochromatin	Simiiformes
	NPC	chr6	141135543	141135674	141135648	34.26	chr6	141135522	141135865	+	LTR16A	LTR	ERVL	Heterochromatin	Eutheria
	NPC	chr6	143776799	143776952	143776858	27.61	chr6	143776839	143777161	C	MLT1J	LTR	ERVL-MaLR	Genic_Enhancer	Eutheria
	NPC	chr6	147497847	147497978	147497902	23.1	chr6	147496693	147498091	C	Charlie1a	DNA	hAT-Charlie	Bivalent_poised_TSS_Enhancer	Boreotheria
	NPC	chr6	147803688	147803828	147803751	35.39	chr6	147803575	147803803	C	MIRb	SINE	MIR	Bivalent_poised_TSS_Enhancer	Eutheria
	NPC	chr6	150742867	150743077	150742965	26.19	chr6	150742761	150743144	C	MLT1J1	LTR	ERVL-MaLR	Bivalent_poised_TSS_Enhancer	Eutheria
	NPC	chr6	152914756	152914906	152914776	19.73	chr6	152914296	152915003	C	L1PA13_5end	LINE	L1	Bivalent_poised_TSS_Enhancer	Simiiformes
	NPC	chr6	153633050	153633338	153633249	32.43	chr6	153632959	153633444	+	MLT1H	LTR	ERVL-MaLR	Bivalent_poised_TSS_Enhancer	Eutheria
	NPC	chr6	153787727	153787921	153787755	30.87	chr6	153787681	153787892	C	L1MEc_5end	LINE	L1	Poised_Enhancer	Eutheria
	NPC	chr6	153883037	153883179	153883113	15.88	chr6	153882928	153883810	+	MER57A-int	LTR	ERV1	Bivalent_poised_TSS_Enhancer	Catarrhini
	NPC	chr6	154233724	154233951	154233830	28.63	chr6	154233708	154233926	+	LTR16C	LTR	ERVL	Quiescent_low	Eutheria
	NPC	chr6	155511360	155511561	155511473	26.13	chr6	155511420	155511635	C	LTR85b	LTR	Gypsy	Bivalent_poised_TSS_Enhancer	Eutheria
	NPC	chr6	155555675	155555806	155555740	25	chr6	155554549	155555896	C	L1M8_5end	LINE	L1	Bivalent_poised_TSS_Enhancer	Boreotheria
	NPC	chr6	160111939	160112115	160112025	15.86	chr6	160111815	160112537	C	MER49	LTR	ERV1	Weak_transcription	Simiiformes
	NPC	chr6	160986872	160987003	160986945	27.99	chr6	160986695	160987053	C	L2c_3end	LINE	L2	Repeats	Eutheria
	NPC	chr6	163654126	163654257	163654224	26.49	chr6	163654017	163655663	C	ERV3-16A3_I	LTR	ERVL	Quiescent_low	Eutheria
	NPC	chr6	163852684	163852838	163852745	27.41	chr6	163852650	163853133	C	L1M3c_5end	LINE	L1	Repeats	Euarchontoglires
	NPC	chr6	164919343	164919474	164919455	26.86	chr6	164918034	164919670	C	L1M3e_5end	LINE	L1	Repeats	Euarchontoglires
	NPC	chr6	165625112	165625280	165625175	30.34	chr6	165624968	165625519	C	L2	LINE	L2	Strong_transcription	Eutheria
	NPC	chr6	167015420	167015583	167015492	29.21	chr6	167015458	167015546	C	MER91C	DNA	hAT-Tip100	Genic_Enhancer	Eutheria
	NPC	chr6	167581825	167582010	167581890	29.02	chr6	167581399	167582093	+	L1M3e_5end	LINE	L1	Bivalent_poised_TSS_Enhancer	Euarchontoglires
	NPC	chr6	168968294	168968539	168968375	27.72	chr6	168968308	168968408	+	MamSINE1	SINE	tRNA-RTE	Heterochromatin	Eutheria
	NPC	chr6	169603614	169603746	169603689	29.75	chr6	169603673	169603799	+	MIR	SINE	MIR	Bivalent_poised_TSS_Enhancer	Eutheria
	NPC	chr7	1686942	1687092	1687016	27.12	chr7	1686477	1687341	C	L1M4a2_5end	LINE	L1	Bivalent_poised_TSS_Enhancer	Boreotheria
	NPC	chr7	2403063	2403194	2403099	25.3	chr7	2402975	2403144	C	MIRb	SINE	MIR	Flanking_TSS_Enhancer_downstream	Mammalia
	NPC	chr7	2585517	2585697	2585610	27.27	chr7	2585338	2585844	C	Tigger17a	DNA	TcMar-Tigger	Strong_transcription	Boreotheria
	NPC	chr7	3413145	3413276	3413178	31.19	chr7	3412903	3413333	C	L2a_3end	LINE	L2	Heterochromatin	Eutheria
	NPC	chr7	4445893	4446111	4445993	22.54	chr7	4445977	4446049	C	DNM1r	Unknown		Repeats	Simiiformes
	NPC	chr7	11276535	11276666	11276600	38.96	chr7	11276273	11276756	C	L2	LINE	L2	Poised_Enhancer	Eutheria
	NPC	chr7	11322741	11322872	11322845	26.62	chr7	11322257	11323001	+	L1MDa_5end	LINE	L1	Bivalent_poised_TSS_Enhancer	Boreotheria
	NPC	chr7	11346388	11346519	11346494	30.72	chr7	11346471	11346613	C	MIRc	SINE	MIR	Heterochromatin	Eutheria
	NPC	chr7	12846369	12846501	12846434	17.22	chr7	12846074	12847453	C	THE1D-int	LTR	ERVL-MaLR	Repeats	Catarrhini
	NPC	chr7	14187451	14187582	14187513	21.92	chr7	14187494	14188378	+	L1M2_5end	LINE	L1	Bivalent_poised_TSS_Enhancer	Primates
	NPC	chr7	14420861	14421045	14420971	24.09	chr7	14420819	14421359	+	MER51C	LTR	ERV1	Bivalent_poised_TSS_Enhancer	Simiiformes
	NPC	chr7	15762957	15763088	15763075	23.98	chr7	15763074	15763466	+	MLT1-int	LTR	ERVL-MaLR	Heterochromatin	Boreotheria
	NPC	chr7	16748692	16748897	16748811	17.65	chr7	16748586	16748965	+	MER54A	LTR	ERVL	Poised_Enhancer	Euarchontoglires
	NPC	chr7	18082371	18082545	18082501	25.63	chr7	18081926	18082827	C	L1M3e_5end	LINE	L1	Bivalent_poised_TSS_Enhancer	Simiiformes
	NPC	chr7	20560037	20560168	20560146	18.41	chr7	20559261	20560882	C	MER52A	LTR	ERV1	Repeats	Simiiformes
	NPC	chr7	20562575	20562743	20562659	23.87	chr7	20562636	20562724	+	MLT1I	LTR	ERVL-MaLR	Bivalent_poised_TSS_Enhancer	Eutheria
	NPC	chr7	21056158	21056289	21056220	32.3	chr7	21056096	21056294	C	MIRb	SINE	MIR	Heterochromatin	Boreotheria
	NPC	chr7	21727900	21728031	21727968	21.36	chr7	21727754	21728159	C	MLT1B	LTR	ERVL-MaLR	Heterochromatin	Boreotheria
	NPC	chr7	27615481	27615679	27615580	15.52	chr7	27615489	27615943	+	Tigger3b	DNA	TcMar-Tigger	Bivalent_poised_TSS_Enhancer	Primates
	NPC	chr7	28224311	28224442	28224361	31.32	chr7	28224360	28224640	C	MamGypLTR2b	LTR	Gypsy	Heterochromatin	Eutheria
	NPC	chr7	28311752	28311913	28311867	35.53	chr7	28311860	28312299	C	MamTip2b	DNA	hAT-Tip100	Poised_Enhancer	Eutheria
	NPC	chr7	28509227	28509366	28509282	32.06	chr7	28509080	28509689	+	L4_B_Mam	LINE	RTE-X	Heterochromatin	Eutheria
	NPC	chr7	28934427	28934580	28934512	37.56	chr7	28934441	28934662	C	L2c_3end	LINE	L2	Poised_Enhancer	Eutheria
	NPC	chr7	29293573	29293704	29293643	25.17	chr7	29293511	29293857	+	L2a_3end	LINE	L2	Poised_Enhancer	Eutheria
	NPC	chr7	31584922	31585057	31584987	30.85	chr7	31584867	31585064	+	MLT1G3	LTR	ERVL-MaLR	Heterochromatin	Eutheria
	NPC	chr7	34612199	34612350	34612257	34.05	chr7	34612068	34612351	+	MamGypLTR3	LTR	Gypsy	Genic_Enhancer	Boreotheria
	NPC	chr7	36834253	36834391	36834355	20.81	chr7	36834064	36834495	+	MLT1C	LTR	ERVL-MaLR	Heterochromatin	Boreotheria
	NPC	chr7	41362348	41362482	41362368	19.03	chr7	41361991	41362445	C	MLT1C2	LTR	ERVL-MaLR	Bivalent_poised_TSS_Enhancer	Boreotheria
	NPC	chr7	42253203	42253488	42253426	25.93	chr7	42252535	42253564	C	Charlie17b	DNA	hAT-Charlie	Bivalent_poised_TSS_Enhancer	Eutheria
	NPC	chr7	42733349	42733485	42733424	27.7	chr7	42733030	42733433	C	ERV3-16A3_LTR	LTR	ERVL	Bivalent_poised_TSS_Enhancer	Eutheria
	NPC	chr7	43772198	43772329	43772261	28.69	chr7	43772114	43772476	C	MLT1L	LTR	ERVL-MaLR	Repeats	Eutheria
	NPC	chr7	45607174	45607357	45607281	32.15	chr7	45607193	45607431	C	MLT1J	LTR	ERVL-MaLR	Bivalent_poised_TSS_Enhancer	Boreotheria
	NPC	chr7	46029107	46029292	46029212	26.8	chr7	46028506	46029986	C	L1M4_5end	LINE	L1	Heterochromatin	Boreotheria
	NPC	chr7	46075242	46075400	46075381	26.31	chr7	46075310	46075699	+	Zaphod	DNA	hAT-Tip100	Bivalent_poised_TSS_Enhancer	Euarchontoglires
	NPC	chr7	46459390	46459521	46459452	18.95	chr7	46459248	46459898	C	MER41B	LTR	ERV1	Heterochromatin	Catarrhini
	NPC	chr7	49101451	49101612	49101532	24.6	chr7	49101494	49101721	C	L1ME2_3end	LINE	L1	Poised_Enhancer	Boreotheria
	NPC	chr7	51854094	51854228	51854159	28.58	chr7	51854020	51854175	+	LTR16E2	LTR	ERVL	Repeats	Eutheria
	NPC	chr7	52471707	52471913	52471846	35.79	chr7	52471345	52472053	C	L2	LINE	L2	Heterochromatin	Eutheria
	NPC	chr7	53437299	53437453	53437381	32.51	chr7	53437267	53437673	C	LTR16A	LTR	ERVL	Heterochromatin	Eutheria
	NPC	chr7	54409990	54410243	54410169	28.37	chr7	54409865	54411008	+	L1M3e_5end	LINE	L1	Repeats	Euarchontoglires
	NPC	chr7	56281803	56281934	56281857	25.33	chr7	56281253	56282438	+	L1MDb_5end	LINE	L1	Repeats	Boreotheria
	NPC	chr7	65325732	65325881	65325781	28.97	chr7	65325618	65326237	C	L1M3a_5end	LINE	L1	Bivalent_poised_TSS_Enhancer	Primates
	NPC	chr7	69801939	69802070	69802000	27.44	chr7	69801675	69802025	C	L2a_3end	LINE	L2	Heterochromatin	Eutheria
	NPC	chr7	69927585	69927749	69927687	21.15	chr7	69927474	69928943	C	MER52A	LTR	ERV1	Bivalent_poised_TSS_Enhancer	Simiiformes
	NPC	chr7	71154308	71154439	71154391	27.14	chr7	71153973	71154485	+	MLT1G1	LTR	ERVL-MaLR	Bivalent_poised_TSS_Enhancer	Eutheria
	NPC	chr7	72037957	72038088	72038017	20.27	chr7	72037774	72038330	C	L1M4c_5end	LINE	L1	Bivalent_poised_TSS_Enhancer	Simiiformes
	NPC	chr7	74347614	74347793	74347715	24.5	chr7	74347656	74347899	+	HAL1	LINE	L1	Weak_transcription	Simiiformes
	NPC	chr7	77402954	77403085	77403019	33.33	chr7	77402951	77403071	C	L2b_3end	LINE	L2	Heterochromatin	Eutheria
	NPC	chr7	77985460	77985607	77985522	22.67	chr7	77985480	77985554	+	MIR3	SINE	MIR	Bivalent_poised_TSS_Enhancer	Eutheria
	NPC	chr7	79468717	79468848	79468779	32.35	chr7	79468507	79469231	+	LTR78	LTR	ERV1	Bivalent_poised_TSS_Enhancer	Eutheria
	NPC	chr7	79531730	79531938	79531808	20.71	chr7	79531098	79532635	C	ERVL-B4	LTR	ERVL	Repeats	Boreotheria
	NPC	chr7	79731949	79732219	79732159	28.67	chr7	79731674	79732252	+	L1M3e_5end	LINE	L1	Bivalent_poised_TSS_Enhancer	Primates
	NPC	chr7	80041333	80041464	80041403	31.05	chr7	80041238	80041621	+	MLT1J1	LTR	ERVL-MaLR	Heterochromatin	Eutheria
	NPC	chr7	81685064	81685255	81685158	29.27	chr7	81685079	81685160	+	MLT1I	LTR	ERVL-MaLR	Poised_Enhancer	Eutheria
	NPC	chr7	82309751	82309909	82309826	16.25	chr7	82309756	82311108	+	MER57A-int	LTR	ERV1	Bivalent_poised_TSS_Enhancer	Simiiformes
	NPC	chr7	82392445	82392576	82392512	16.81	chr7	82391963	82392676	+	LTR27C	LTR	ERV1	Bivalent_poised_TSS_Enhancer	Simiiformes
	NPC	chr7	84399331	84399462	84399447	30.93	chr7	84398865	84399835	+	L1M1_5end	LINE	L1	Poised_Enhancer	Primates
	NPC	chr7	84603345	84603561	84603494	21.06	chr7	84602979	84603697	+	L1M2a1_5end	LINE	L1	Repeats	Simiiformes
	NPC	chr7	84749506	84749744	84749682	24.99	chr7	84748234	84750130	+	L1M3e_5end	LINE	L1	Bivalent_poised_TSS_Enhancer	Euarchontoglires
	NPC	chr7	84799236	84799367	84799311	28.16	chr7	84799264	84799337	C	MLT1H	LTR	ERVL-MaLR	Bivalent_poised_TSS_Enhancer	Eutheria
	NPC	chr7	85614884	85615057	85614972	23.01	chr7	85614238	85615218	+	L1PA13_5end	LINE	L1	Bivalent_poised_TSS_Enhancer	Simiiformes
	NPC	chr7	85768607	85768765	85768698	16.35	chr7	85768083	85768780	+	LTR27C	LTR	ERV1	Heterochromatin	Catarrhini
	NPC	chr7	88073681	88073812	88073739	24.84	chr7	88073475	88073968	C	LTR102_Mam	LTR	ERVL	Heterochromatin	Eutheria
	NPC	chr7	88268981	88269116	88269045	28.7	chr7	88268770	88269276	C	LTR16B1	LTR	ERVL	Repeats	Boreotheria
	NPC	chr7	88473367	88473533	88473441	22.82	chr7	88473150	88473677	C	MER70A	LTR	ERVL	Bivalent_poised_TSS_Enhancer	Euarchontoglires
	NPC	chr7	89798243	89798406	89798328	20.18	chr7	89796492	89798349	C	L1PA13_5end	LINE	L1	Bivalent_poised_TSS_Enhancer	Catarrhini
	NPC	chr7	91783156	91783356	91783214	25	chr7	91783075	91783248	+	L2	LINE	L2	Bivalent_poised_TSS_Enhancer	Eutheria
	NPC	chr7	91862991	91863173	91863160	31.18	chr7	91862921	91863314	+	L2c_3end	LINE	L2	Heterochromatin	Boreotheria
	NPC	chr7	92788818	92788964	92788897	19.81	chr7	92788836	92789143	+	AluJr4	SINE	Alu	Repeats	Simiiformes
	NPC	chr7	94140643	94140774	94140753	31.58	chr7	94140511	94141126	C	L1ME3C_3end	LINE	L1	Heterochromatin	Eutheria
	NPC	chr7	94679491	94679622	94679552	13.74	chr7	94679092	94679663	C	Tigger3b	DNA	TcMar-Tigger	Heterochromatin	Simiiformes
	NPC	chr7	96100957	96101088	96100996	27.3	chr7	96100683	96103376	+	ERV3-16A3_I	LTR	ERVL	Heterochromatin	Boreotheria
	NPC	chr7	97086018	97086177	97086137	28.79	chr7	97085634	97086350	C	MER45C	DNA	hAT-Tip100	Heterochromatin	Eutheria
	NPC	chr7	97370389	97370541	97370474	27.56	chr7	97370392	97370778	C	LTR16A	LTR	ERVL	Heterochromatin	Boreotheria
	NPC	chr7	98069066	98069197	98069130	18.78	chr7	98069053	98069281	+	AluYc	SINE	Alu	Heterochromatin	Boreotheria
	NPC	chr7	101839296	101839433	101839354	27.7	chr7	101839236	101839739	C	L1ME5_3end	LINE	L1	Active_Enhancer	Boreotheria
	NPC	chr7	103407082	103407274	103407186	23.98	chr7	103406975	103407463	+	MER119	DNA	hAT-Charlie	Heterochromatin	Eutheria
	NPC	chr7	104754339	104754502	104754423	30.95	chr7	104754413	104754664	+	MIR	SINE	MIR	Heterochromatin	Boreotheria
	NPC	chr7	106599362	106599566	106599420	26.46	chr7	106599151	106599625	+	LTR33	LTR	ERVL	Bivalent_poised_TSS_Enhancer	Eutheria
	NPC	chr7	109028257	109028388	109028350	27.28	chr7	109028287	109029053	C	ERV3-16A3_I	LTR	ERVL	Heterochromatin	Eutheria
	NPC	chr7	111756896	111757099	111756999	26.2	chr7	111756805	111757194	C	L2b_3end	LINE	L2	Flanking_TSS_Enhancer_downstream	Eutheria
	NPC	chr7	114970771	114970902	114970879	33.56	chr7	114970836	114970992	+	MER91A	DNA	hAT-Tip100	Heterochromatin	Eutheria
	NPC	chr7	116186599	116186774	116186659	17.86	chr7	116185369	116186917	C	MER52A	LTR	ERV1	Repeats	Simiiformes
	NPC	chr7	116808558	116808726	116808619	26.54	chr7	116808439	116808664	C	MLT1J	LTR	ERVL-MaLR	Bivalent_poised_TSS_Enhancer	Eutheria
	NPC	chr7	118958381	118958512	118958446	18.69	chr7	118956571	118959155	C	L1PBa_5end	LINE	L1	Poised_Enhancer	Catarrhini
	NPC	chr7	120255000	120255145	120255065	33.8	chr7	120254829	120255191	+	MLT1G1	LTR	ERVL-MaLR	Bivalent_poised_TSS_Enhancer	Eutheria
	NPC	chr7	121777359	121777530	121777441	28.57	chr7	121777315	121777503	C	LTR33	LTR	ERVL	Poised_Enhancer	Eutheria
	NPC	chr7	121807763	121807945	121807829	27.51	chr7	121807411	121808010	C	L1M3e_5end	LINE	L1	Bivalent_poised_TSS_Enhancer	Simiiformes
	NPC	chr7	123769552	123769683	123769645	25.5	chr7	123769290	123769693	C	LTR16A	LTR	ERVL	Heterochromatin	Eutheria
	NPC	chr7	125502215	125502365	125502280	12.51	chr7	125501268	125503236	C	L1M1_orf2	LINE	L1	Heterochromatin	Simiiformes
	NPC	chr7	125618098	125618229	125618204	28.78	chr7	125617469	125618664	C	L1M2_5end	LINE	L1	Heterochromatin	Catarrhini
	NPC	chr7	129919524	129919668	129919584	29.69	chr7	129919531	129919803	+	L2b_3end	LINE	L2	Genic_Enhancer	Eutheria
	NPC	chr7	130256740	130256871	130256800	18.33	chr7	130256755	130257630	+	MER61-int	LTR	ERV1	Bivalent_poised_TSS_Enhancer	Catarrhini
	NPC	chr7	130425982	130426113	130426081	14.87	chr7	130425439	130426230	+	L1MD1_3end	LINE	L1	Strong_transcription	Eutheria
	NPC	chr7	130829295	130829426	130829373	28.7	chr7	130829009	130829720	C	L1M3e_5end	LINE	L1	Bivalent_poised_TSS_Enhancer	Haplorhini
	NPC	chr7	134329170	134329327	134329255	28.33	chr7	134329138	134329610	+	L2a_3end	LINE	L2	Quiescent_low	Eutheria
	NPC	chr7	136324423	136324645	136324544	28.48	chr7	136324273	136324577	+	LTR16A2	LTR	ERVL	Heterochromatin	Eutheria
	NPC	chr7	137093830	137093972	137093892	19.95	chr7	137093795	137095530	+	L1PA13_5end	LINE	L1	Bivalent_poised_TSS_Enhancer	Simiiformes
	NPC	chr7	137603070	137603345	137603201	28.47	chr7	137603087	137603228	C	L2a_3end	LINE	L2	Heterochromatin	Eutheria
	NPC	chr7	141632602	141632733	141632668	31.33	chr7	141632394	141633239	C	LTR78B	LTR	ERV1	Heterochromatin	Eutheria
	NPC	chr7	143216310	143216457	143216381	26.97	chr7	143215373	143217199	C	Charlie8	DNA	hAT-Charlie	Bivalent_poised_TSS_Enhancer	Eutheria
	NPC	chr7	148543092	148543231	148543164	31.56	chr7	148542919	148543214	+	LTR16	LTR	ERVL	Heterochromatin	Boreotheria
	NPC	chr7	152403772	152404064	152403914	18.91	chr7	152403760	152404074	+	L1PB3_3end	LINE	L1	Bivalent_poised_TSS_Enhancer	Haplorhini
	NPC	chr7	157474933	157475074	157474997	26.12	chr7	157474719	157475136	C	L1MD2_5end	LINE	L1	Bivalent_poised_TSS_Enhancer	Eutheria
	NPC	chr8	553165	553341	553268	16.85	chr8	552625	553414	C	L1M2_5end	LINE	L1	Bivalent_poised_TSS_Enhancer	Simiiformes
	NPC	chr8	706013	706156	706081	28.46	chr8	705936	706181	+	Tigger3a	DNA	TcMar-Tigger	Genic_Enhancer	Simiiformes
	NPC	chr8	5524940	5525071	5525024	36.32	chr8	5524943	5525379	+	ERVL	LTR	ERVL	Heterochromatin	Eutheria
	NPC	chr8	5899645	5899776	5899688	21.98	chr8	5899550	5899930	C	MLT1A	LTR	ERVL-MaLR	Heterochromatin	Simiiformes
	NPC	chr8	6219761	6219938	6219835	18.16	chr8	6219052	6220001	+	ERVL-B4	LTR	ERVL	Bivalent_poised_TSS_Enhancer	Simiiformes
	NPC	chr8	12977169	12977303	12977270	32.5	chr8	12977042	12977332	C	ERVL-E	LTR	ERVL	Poised_Enhancer	Eutheria
	NPC	chr8	13404241	13404372	13404300	25	chr8	13404214	13404405	C	MER63A	DNA	hAT-Tip100	Heterochromatin	Eutheria
	NPC	chr8	15830984	15831119	15831047	14.78	chr8	15830938	15832555	+	L1PA13_5end	LINE	L1	Bivalent_poised_TSS_Enhancer	Simiiformes
	NPC	chr8	15992311	15992458	15992393	24.31	chr8	15991295	15992615	C	L1M2_5end	LINE	L1	Bivalent_poised_TSS_Enhancer	Catarrhini
	NPC	chr8	17200266	17200397	17200319	29.23	chr8	17200179	17200376	+	LTR16E1	LTR	ERVL	Strong_transcription	Boreotheria
	NPC	chr8	17654806	17654956	17654883	18.26	chr8	17654808	17654922	+	AluJo	SINE	Alu	Bivalent_poised_TSS_Enhancer	Simiiformes
	NPC	chr8	18526306	18526437	18526381	14.66	chr8	18525918	18526580	+	LTR51	LTR	ERV1	Poised_Enhancer	Haplorhini
	NPC	chr8	19740260	19740447	19740349	34.35	chr8	19739925	19740660	C	LTR78	LTR	ERV1	Bivalent_poised_TSS_Enhancer	Eutheria
	NPC	chr8	19969320	19969451	19969385	28.12	chr8	19969070	19969458	+	MLT1G3	LTR	ERVL-MaLR	Heterochromatin	Boreotheria
	NPC	chr8	23876895	23877046	23876988	38.51	chr8	23876729	23877025	C	L2d2_3end	LINE	L2	Heterochromatin	Eutheria
	NPC	chr8	24149920	24150130	24150025	29.93	chr8	24149844	24150464	C	L1M3d_5end	LINE	L1	Bivalent_poised_TSS_Enhancer	Boreotheria
	NPC	chr8	24233517	24233648	24233599	23.36	chr8	24233437	24233650	+	LTR53	LTR	ERVL	Bivalent_poised_TSS_Enhancer	Catarrhini
	NPC	chr8	24759053	24759184	24759163	25.73	chr8	24758206	24760253	+	L1M2a_5end	LINE	L1	Repeats	Simiiformes
	NPC	chr8	25501480	25501611	25501548	37.56	chr8	25501461	25501865	+	L2b_3end	LINE	L2	Strong_transcription	Eutheria
	NPC	chr8	28549076	28549211	28549135	15.12	chr8	28548954	28549349	C	MLT1B	LTR	ERVL-MaLR	Genic_Enhancer	Boreotheria
	NPC	chr8	30123010	30123150	30123087	22.45	chr8	30122875	30123419	C	MLT1G1	LTR	ERVL-MaLR	Heterochromatin	Boreotheria
	NPC	chr8	30359726	30359888	30359818	28.1	chr8	30359721	30359883	+	MLT1I	LTR	ERVL-MaLR	Heterochromatin	Eutheria
	NPC	chr8	32381312	32381443	32381375	31.85	chr8	32381134	32381523	+	L2a_3end	LINE	L2	Bivalent_poised_TSS_Enhancer	Eutheria
	NPC	chr8	32859933	32860078	32860004	19.08	chr8	32859305	32860679	+	L1P4e_5end	LINE	L1	Bivalent_poised_TSS_Enhancer	Simiiformes
	NPC	chr8	35002867	35003019	35002934	34.37	chr8	35002549	35002963	C	L2c_3end	LINE	L2	Bivalent_poised_TSS_Enhancer	Eutheria
	NPC	chr8	38772389	38772542	38772457	28.69	chr8	38772169	38772533	+	L1ME4a_3end	LINE	L1	Poised_Enhancer	Eutheria
	NPC	chr8	38959790	38959921	38959835	34.47	chr8	38959575	38959962	C	L2	LINE	L2	Bivalent_poised_TSS_Enhancer	Eutheria
	NPC	chr8	39478224	39478422	39478331	24.11	chr8	39478065	39478434	+	LTR51	LTR	ERV1	Quiescent_low	Primates
	NPC	chr8	40559309	40559510	40559401	15.56	chr8	40558720	40559678	+	MER49	LTR	ERV1	Quiescent_low	Haplorhini
	NPC	chr8	40817672	40817860	40817755	29.7	chr8	40816486	40817847	+	MLT1J-int	LTR	ERVL-MaLR	Poised_Enhancer	Eutheria
	NPC	chr8	40914291	40914422	40914366	25.28	chr8	40913708	40914548	+	L1ME4b_3end	LINE	L1	Poised_Enhancer	Eutheria
	NPC	chr8	41004804	41004935	41004923	31.43	chr8	41004710	41005009	+	MLT1L	LTR	ERVL-MaLR	Poised_Enhancer	Eutheria
	NPC	chr8	42862902	42863035	42862963	29.5	chr8	42862762	42863095	C	L2b_3end	LINE	L2	Strong_transcription	Eutheria
	NPC	chr8	47593726	47593919	47593828	22.82	chr8	47593186	47594079	C	L1MDa_5end	LINE	L1	Bivalent_poised_TSS_Enhancer	Boreotheria
	NPC	chr8	49697977	49698126	49698064	31.45	chr8	49697735	49698149	C	LTR16B1	LTR	ERVL	Heterochromatin	Eutheria
	NPC	chr8	53116320	53116451	53116380	38.3	chr8	53116318	53116411	C	L1MEj_5end	LINE	L1	Poised_Enhancer	Boreotheria
	NPC	chr8	59146705	59146871	59146768	31.46	chr8	59146344	59146790	C	L2a_3end	LINE	L2	Bivalent_poised_TSS_Enhancer	Eutheria
	NPC	chr8	59193276	59193491	59193308	19.18	chr8	59192977	59193349	C	L1MC3_3end	LINE	L1	Bivalent_poised_TSS_Enhancer	Eutheria
	NPC	chr8	59406198	59406329	59406261	30.61	chr8	59405980	59406601	C	L1M4b_5end	LINE	L1	Bivalent_poised_TSS_Enhancer	Boreotheria
	NPC	chr8	59989937	59990123	59990047	24.16	chr8	59989437	59991125	C	L1M3e_5end	LINE	L1	Heterochromatin	Hominoidea
	NPC	chr8	60291310	60291446	60291381	20.1	chr8	60291112	60291716	+	Tigger9b	DNA	TcMar-Tigger	Bivalent_poised_TSS_Enhancer	Eutheria
	NPC	chr8	61329957	61330154	61329996	33.87	chr8	61329883	61330220	+	MER115	DNA	hAT-Tip100	Heterochromatin	Eutheria
	NPC	chr8	61735743	61735967	61735849	15.4	chr8	61735638	61736020	C	MER49	LTR	ERV1	Heterochromatin	Simiiformes
	NPC	chr8	62584809	62584942	62584872	32.71	chr8	62584541	62584930	+	L2c_3end	LINE	L2	Poised_Enhancer	Eutheria
	NPC	chr8	64029811	64029945	64029890	29.13	chr8	64029503	64030419	C	MER45C	DNA	hAT-Tip100	Repeats	Eutheria
	NPC	chr8	66405174	66405305	66405239	29.8	chr8	66405210	66405314	+	L2a_3end	LINE	L2	Poised_Enhancer	Eutheria
	NPC	chr8	67162884	67163051	67162935	32.94	chr8	67162870	67163044	C	L2	LINE	L2	Strong_transcription	Eutheria
	NPC	chr8	68248287	68248460	68248393	18.36	chr8	68248247	68248507	+	MER74A	LTR	ERVL	Bivalent_poised_TSS_Enhancer	Boreotheria
	NPC	chr8	68590940	68591071	68591016	33.77	chr8	68590345	68591333	+	LTR81A	LTR	Gypsy	Bivalent_poised_TSS_Enhancer	Boreotheria
	NPC	chr8	73273535	73273680	73273652	19.23	chr8	73273127	73273733	+	MER52D	LTR	ERV1	Heterochromatin	Simiiformes
	NPC	chr8	73307550	73307694	73307615	24.3	chr8	73307488	73307670	C	MIRc	SINE	MIR	Quiescent_low	Eutheria
	NPC	chr8	73723047	73723178	73723094	18.33	chr8	73722731	73723100	C	MER6A	DNA	TcMar-Tigger	Bivalent_poised_TSS_Enhancer	Simiiformes
	NPC	chr8	73986585	73986716	73986647	23.38	chr8	73986439	73986935	C	MLT1F	LTR	ERVL-MaLR	Bivalent_poised_TSS_Enhancer	Eutheria
	NPC	chr8	74478234	74478365	74478350	18.59	chr8	74476175	74479095	C	L1PA13_5end	LINE	L1	Heterochromatin	Simiiformes
	NPC	chr8	76421059	76421252	76421182	26.24	chr8	76421045	76421526	+	LTR16B1	LTR	ERVL	Bivalent_poised_TSS_Enhancer	Eutheria
	NPC	chr8	80746661	80746819	80746726	37.7	chr8	80746573	80746851	C	L2c_3end	LINE	L2	Poised_Enhancer	Eutheria
	NPC	chr8	81727635	81727766	81727701	26.64	chr8	81727325	81727820	C	L2a_3end	LINE	L2	Bivalent_poised_TSS_Enhancer	Eutheria
	NPC	chr8	83925661	83925792	83925756	22.04	chr8	83925518	83927067	C	MER52A	LTR	ERV1	Bivalent_poised_TSS_Enhancer	Catarrhini
	NPC	chr8	85378074	85378205	85378149	17.62	chr8	85377957	85378394	C	MER74C	LTR	ERVL	Heterochromatin	Eutheria
	NPC	chr8	85948911	85949056	85948975	21.86	chr8	85948722	85949105	+	LTR16B1	LTR	ERVL	Bivalent_poised_TSS_Enhancer	Eutheria
	NPC	chr8	86527168	86527299	86527266	30.42	chr8	86527089	86527271	+	LTR78B	LTR	ERV1	Strong_transcription	Eutheria
	NPC	chr8	87778799	87778930	87778898	19.48	chr8	87777596	87780560	+	L1M2_5end	LINE	L1	Bivalent_poised_TSS_Enhancer	Haplorhini
	NPC	chr8	93458480	93458611	93458544	35.78	chr8	93458438	93458547	C	MIRb	SINE	MIR	Bivalent_poised_TSS_Enhancer	Eutheria
	NPC	chr8	96238651	96238806	96238744	23.49	chr8	96238395	96238812	C	MLT1H2	LTR	ERVL-MaLR	Strong_transcription	Eutheria
	NPC	chr8	98366807	98366938	98366881	25.77	chr8	98366859	98367052	C	MIRb	SINE	MIR	Bivalent_poised_TSS_Enhancer	Eutheria
	NPC	chr8	101738638	101738769	101738701	25.52	chr8	101738668	101738860	+	MIRb	SINE	MIR	Bivalent_poised_TSS_Enhancer	Eutheria
	NPC	chr8	105945145	105945276	105945227	32.62	chr8	105944953	105945250	C	MLT1F2	LTR	ERVL-MaLR	Bivalent_poised_TSS_Enhancer	Eutheria
	NPC	chr8	106222891	106223036	106222998	31.58	chr8	106222796	106223210	C	MLT1J1	LTR	ERVL-MaLR	Heterochromatin	Eutheria
	NPC	chr8	106326666	106326797	106326726	24.18	chr8	106326576	106326819	C	L2a_3end	LINE	L2	Bivalent_poised_TSS_Enhancer	Theria
	NPC	chr8	106932284	106932427	106932340	28.32	chr8	106932149	106932436	C	L2a_3end	LINE	L2	Bivalent_poised_TSS_Enhancer	Eutheria
	NPC	chr8	108261634	108261784	108261703	23.22	chr8	108260966	108261941	C	HAL1M8	LINE	L1	Poised_Enhancer	Eutheria
	NPC	chr8	111358625	111358756	111358716	25.34	chr8	111358047	111358742	+	L1M2c_5end	LINE	L1	Bivalent_poised_TSS_Enhancer	Primates
	NPC	chr8	111433438	111433611	111433523	16.55	chr8	111433283	111434154	C	L1PA15_3end	LINE	L1	Heterochromatin	Catarrhini
	NPC	chr8	112091782	112091999	112091831	23.16	chr8	112091725	112092026	C	L1P4a_5end	LINE	L1	Poised_Enhancer	Catarrhini
	NPC	chr8	112819100	112819279	112819179	29.14	chr8	112819023	112819197	+	MER115	DNA	hAT-Tip100	Bivalent_poised_TSS_Enhancer	Eutheria
	NPC	chr8	114720170	114720301	114720226	25.05	chr8	114719963	114720548	+	MLT1F2	LTR	ERVL-MaLR	Bivalent_poised_TSS_Enhancer	Eutheria
	NPC	chr8	117334176	117334408	117334308	28.57	chr8	117334270	117334360	C	L2d_3end	LINE	L2	Poised_Enhancer	Eutheria
	NPC	chr8	121699040	121699181	121699106	15.08	chr8	121698978	121699355	C	MER57C1	LTR	ERV1	Bivalent_poised_TSS_Enhancer	Simiiformes
	NPC	chr8	122421837	122421968	122421892	27.63	chr8	122421729	122422186	+	LTR16B1	LTR	ERVL	Bivalent_poised_TSS_Enhancer	Boreotheria
	NPC	chr8	122906359	122906596	122906474	29.85	chr8	122906337	122906528	+	L1ME3G_3end	LINE	L1	Heterochromatin	Eutheria
	NPC	chr8	123046249	123046445	123046348	29.38	chr8	123046101	123046415	C	L2a_3end	LINE	L2	Heterochromatin	Boreotheria
	NPC	chr8	123300444	123300588	123300545	28.57	chr8	123300362	123301036	+	ERVL-E	LTR	ERVL	Bivalent_poised_TSS_Enhancer	Catarrhini
	NPC	chr8	126149853	126149984	126149959	19.98	chr8	126149811	126151617	+	L1PA15-16_5end	LINE	L1	Repeats	Catarrhini
	NPC	chr8	126260531	126260671	126260609	14.64	chr8	126260383	126260990	C	LTR27	LTR	ERV1	Bivalent_poised_TSS_Enhancer	Simiiformes
	NPC	chr8	129306892	129307042	129306993	26.38	chr8	129305873	129307273	C	L1M4b_5end	LINE	L1	Bivalent_poised_TSS_Enhancer	Euarchontoglires
	NPC	chr8	131453852	131453997	131453926	29.74	chr8	131453153	131454227	+	L1PA13_5end	LINE	L1	Bivalent_poised_TSS_Enhancer	Catarrhini
	NPC	chr8	140262568	140262902	140262720	27.12	chr8	140262667	140262789	+	L2c_3end	LINE	L2	Poised_Enhancer	Eutheria
	NPC	chr8	142987825	142987956	142987916	25.55	chr8	142987795	142988093	+	MLT1F	LTR	ERVL-MaLR	Bivalent_poised_TSS_Enhancer	Euarchontoglires
	NPC	chr8	143452303	143452446	143452367	26.48	chr8	143452139	143452418	+	L1MDa_5end	LINE	L1	Bivalent_poised_TSS_Enhancer	Boreotheria
	NPC	chr9	529761	529892	529821	25.13	chr9	529514	530113	C	L1ME4b_3end	LINE	L1	Heterochromatin	Eutheria
	NPC	chr9	614616	614747	614692	29.48	chr9	614549	614727	C	MER20B	DNA	hAT-Charlie	Poised_Enhancer	Eutheria
	NPC	chr9	1575504	1575725	1575607	29.31	chr9	1575230	1576342	C	L1M3e_5end	LINE	L1	Repeats	Euarchontoglires
	NPC	chr9	2473731	2473996	2473876	31.36	chr9	2473724	2474014	+	L2c_3end	LINE	L2	Heterochromatin	Eutheria
	NPC	chr9	3044008	3044155	3044077	30.35	chr9	3044054	3044485	+	L2a_3end	LINE	L2	Bivalent_poised_TSS_Enhancer	Eutheria
	NPC	chr9	3337558	3337724	3337656	29.78	chr9	3337414	3337854	+	MLT1N2	LTR	ERVL-MaLR	Bivalent_poised_TSS_Enhancer	Eutheria
	NPC	chr9	8088232	8088363	8088281	26.16	chr9	8088174	8088305	C	MIRc	SINE	MIR	Heterochromatin	Eutheria
	NPC	chr9	8906872	8907050	8907017	30.72	chr9	8906746	8907064	+	L1M4a2_5end	LINE	L1	Heterochromatin	Boreotheria
	NPC	chr9	13627371	13627686	13627412	17.97	chr9	13626801	13629409	+	L1PA13_5end	LINE	L1	Bivalent_poised_TSS_Enhancer	Catarrhini
	NPC	chr9	15796605	15796746	15796676	22.89	chr9	15796614	15796709	C	L1PA15-16_5end	LINE	L1	Bivalent_poised_TSS_Enhancer	Catarrhini
	NPC	chr9	17010698	17010833	17010815	26.83	chr9	17010782	17010958	C	LFSINE_Vert	SINE	tRNA	Poised_Enhancer	Amniota
	NPC	chr9	17411536	17411667	17411600	16.72	chr9	17411516	17411865	+	MER1B	DNA	hAT-Charlie	Bivalent_poised_TSS_Enhancer	Simiiformes
	NPC	chr9	18764603	18764763	18764692	41.09	chr9	18764518	18764719	C	L2d2_3end	LINE	L2	Bivalent_poised_TSS_Enhancer	Eutheria
	NPC	chr9	20998829	20998960	20998938	33.88	chr9	20998881	20999004	+	MamRTE1	LINE	RTE-BovB	Bivalent_poised_TSS_Enhancer	Eutheria
	NPC	chr9	22581282	22581413	22581376	20.92	chr9	22580330	22581829	C	L1P4e_5end	LINE	L1	Poised_Enhancer	Simiiformes
	NPC	chr9	28719339	28719497	28719434	35.04	chr9	28718930	28719989	+	L2	LINE	L2	Quiescent_low	Theria
	NPC	chr9	30278979	30279110	30279080	23.27	chr9	30278875	30279863	C	LTR27E	LTR	ERV1	Heterochromatin	Catarrhini
	NPC	chr9	31211276	31211421	31211349	22.39	chr9	31211223	31211427	C	MER52A	LTR	ERV1	Heterochromatin	Simiiformes
	NPC	chr9	31730950	31731081	31731019	32.88	chr9	31730822	31731440	C	L1M2c_5end	LINE	L1	Heterochromatin	Haplorhini
	NPC	chr9	35629649	35629894	35629728	21.16	chr9	35629515	35629757	C	MLT2F	LTR	ERVL	Bivalent_poised_TSS_Enhancer	Eutheria
	NPC	chr9	36501560	36501691	36501626	27.59	chr9	36501598	36501785	+	L1ME4b_3end	LINE	L1	Heterochromatin	Eutheria
	NPC	chr9	38739278	38739424	38739356	31.18	chr9	38739050	38739419	C	L2b_3end	LINE	L2	Heterochromatin	Boreotheria
	NPC	chr9	39588159	39588290	39588228	24.59	chr9	39588147	39588268	C	L1M3e_5end	LINE	L1	Heterochromatin	Euarchontoglires
	NPC	chr9	70442808	70442939	70442838	30.39	chr9	70442794	70443204	+	L1MEi_5end	LINE	L1	Bivalent_poised_TSS_Enhancer	Euarchontoglires
	NPC	chr9	70651543	70651718	70651644	32.76	chr9	70651393	70651819	C	L1M7_5end	LINE	L1	Bivalent_poised_TSS_Enhancer	Eutheria
	NPC	chr9	72965409	72965540	72965497	15.96	chr9	72965153	72965757	C	MER6A	DNA	TcMar-Tigger	Bivalent_poised_TSS_Enhancer	Primates
	NPC	chr9	73600883	73601014	73600948	21.85	chr9	73600701	73601264	C	MLT1E2	LTR	ERVL-MaLR	Poised_Enhancer	Eutheria
	NPC	chr9	73699233	73699364	73699297	35.12	chr9	73699234	73699616	+	MLT1I	LTR	ERVL-MaLR	Heterochromatin	Eutheria
	NPC	chr9	74077737	74077907	74077874	26.32	chr9	74077431	74078891	+	L1PA17_5end	LINE	L1	Repeats	Catarrhini
	NPC	chr9	74878260	74878391	74878304	18.96	chr9	74877353	74878837	+	L1M2_5end	LINE	L1	Repeats	Simiiformes
	NPC	chr9	76765627	76765766	76765696	35.91	chr9	76765678	76765822	+	MIR1_Amn	SINE	MIR	Heterochromatin	Eutheria
	NPC	chr9	77250669	77250800	77250733	33	chr9	77250576	77250778	C	Charlie17a	DNA	hAT-Charlie	Genic_Enhancer	Eutheria
	NPC	chr9	77960419	77960550	77960483	23.1	chr9	77960286	77960700	C	MER74A	LTR	ERVL	Poised_Enhancer	Boreotheria
	NPC	chr9	80209839	80210028	80209938	34.92	chr9	80209296	80210022	+	L1M2a_5end	LINE	L1	Repeats	Primates
	NPC	chr9	80730689	80730848	80730742	23.4	chr9	80729345	80730997	C	L1M2a_5end	LINE	L1	Heterochromatin	Catarrhini
	NPC	chr9	81741481	81741617	81741544	35.54	chr9	81741456	81741576	C	X1_DNA	DNA	TcMar-Tigger	Heterochromatin	Eutheria
	NPC	chr9	82651368	82651499	82651433	26.66	chr9	82650247	82651434	C	L1M1_5end	LINE	L1	Repeats	Primates
	NPC	chr9	82687742	82687873	82687805	24.26	chr9	82687478	82687864	C	LTR16A2	LTR	ERVL	Heterochromatin	Eutheria
	NPC	chr9	83250935	83251168	83251028	20.3	chr9	83250580	83252640	+	L1PA10_5end	LINE	L1	Heterochromatin	Simiiformes
	NPC	chr9	84126362	84126493	84126441	20.55	chr9	84126166	84126509	+	MLT1E1A	LTR	ERVL-MaLR	Heterochromatin	Boreotheria
	NPC	chr9	90237487	90237618	90237542	12.79	chr9	90236848	90237747	+	MER49	LTR	ERV1	Heterochromatin	Simiiformes
	NPC	chr9	90702660	90702825	90702744	20.09	chr9	90702530	90703242	C	MER72	LTR	ERV1	Bivalent_poised_TSS_Enhancer	Simiiformes
	NPC	chr9	91391905	91392036	91391970	22.48	chr9	91391655	91392108	C	LTR102_Mam	LTR	ERVL	Heterochromatin	Eutheria
	NPC	chr9	92225805	92225940	92225873	32.39	chr9	92225671	92225998	+	MLT2F	LTR	ERVL	Strong_transcription	Eutheria
	NPC	chr9	95341593	95341771	95341680	15.87	chr9	95340977	95341911	+	MER49	LTR	ERV1	Heterochromatin	Simiiformes
	NPC	chr9	96370049	96370180	96370113	27.68	chr9	96370044	96370276	+	LTR16	LTR	ERVL	Repeats	Eutheria
	NPC	chr9	99650802	99650976	99650869	17.78	chr9	99649546	99652398	+	L1PA13_5end	LINE	L1	Repeats	Simiiformes
	NPC	chr9	100408951	100409082	100408979	27.78	chr9	100408729	100409041	C	LTR33	LTR	ERVL	Bivalent_poised_TSS_Enhancer	Eutheria
	NPC	chr9	106332233	106332377	106332296	16.85	chr9	106331979	106332362	C	MLT1B	LTR	ERVL-MaLR	Quiescent_low	Boreotheria
	NPC	chr9	106358453	106358603	106358568	22.42	chr9	106358526	106359354	C	L1P4e_5end	LINE	L1	Bivalent_poised_TSS_Enhancer	Simiiformes
	NPC	chr9	106513830	106513993	106513885	20.06	chr9	106513698	106514060	C	MLT1A1	LTR	ERVL-MaLR	Bivalent_poised_TSS_Enhancer	Primates
	NPC	chr9	107656395	107656537	107656458	26.47	chr9	107656105	107656637	+	MLT1H	LTR	ERVL-MaLR	Repeats	Eutheria
	NPC	chr9	109568536	109568697	109568602	22.93	chr9	109567871	109570258	+	L1P4a_5end	LINE	L1	Bivalent_poised_TSS_Enhancer	Simiiformes
	NPC	chr9	111154498	111154649	111154563	30.8	chr9	111154435	111154653	+	LTR16A	LTR	ERVL	Bivalent_poised_TSS_Enhancer	Eutheria
	NPC	chr9	115468212	115468343	115468278	21.06	chr9	115468062	115468789	C	LTR1E	LTR	ERV1	Repeats	Simiiformes
	NPC	chr9	120978930	120979065	120979006	36.76	chr9	120978872	120979056	C	MER91A	DNA	hAT-Tip100	Bivalent_poised_TSS_Enhancer	Eutheria
	NPC	chr9	121371259	121371422	121371337	13	chr9	121371163	121371439	C	MER49	LTR	ERV1	Quiescent_low	Simiiformes
	NPC	chr9	123895071	123895202	123895134	20.25	chr9	123895060	123895222	C	FAM	SINE	Alu	Active_Enhancer	Haplorhini
	NPC	chr9	125044824	125045069	125044976	18.22	chr9	125044199	125045201	+	MER52A	LTR	ERV1	Strong_transcription	Catarrhini
	NPC	chr9	125483602	125483733	125483646	28.89	chr9	125483646	125483864	+	MIRb	SINE	MIR	Strong_transcription	Eutheria
	NPC	chr9	125756615	125756779	125756700	34.29	chr9	125756691	125756760	C	MER133A	DNA	PIF-Harbinger	Bivalent_poised_TSS_Enhancer	Amniota
	NPC	chr9	126874631	126874762	126874687	32.02	chr9	126874679	126874873	+	L2b_3end	LINE	L2	Bivalent_poised_TSS_Enhancer	Eutheria
	NPC	chr9	127074713	127074847	127074781	28.14	chr9	127074626	127074824	C	MIRb	SINE	MIR	Poised_Enhancer	Eutheria
	NPC	chr9	132791977	132792136	132792059	18.99	chr9	132791743	132792144	+	MER89	LTR	ERV1	Repeats	Boreotheria
	NPC	chr9	133014441	133014705	133014641	25.37	chr9	133014209	133014760	C	MLT1G3	LTR	ERVL-MaLR	Repeats	Catarrhini
	NPC	chr9	135051360	135051494	135051424	28.98	chr9	135051153	135051705	+	MLT1G1	LTR	ERVL-MaLR	Heterochromatin	Eutheria
	NPC	chr9	136738271	136738438	136738347	16	chr9	136738182	136738407	C	MER72	LTR	ERV1	Repeats	Simiiformes
	NPC	chr10	1390238	1390412	1390313	27.65	chr10	1389882	1390458	+	L1ME2_3end	LINE	L1	Bivalent_poised_TSS_Enhancer	Eutheria
	NPC	chr10	2495462	2495604	2495533	27.21	chr10	2495301	2495721	C	MLT1E3	LTR	ERVL-MaLR	Bivalent_poised_TSS_Enhancer	Eutheria
	NPC	chr10	3200930	3201093	3201013	17.84	chr10	3200799	3201589	C	MER49	LTR	ERV1	Quiescent_low	Simiiformes
	NPC	chr10	3736572	3736716	3736633	22.63	chr10	3736501	3736756	C	MLT1A0	LTR	ERVL-MaLR	Poised_Enhancer	Euarchontoglires
	NPC	chr10	4603162	4603418	4603229	13.32	chr10	4602566	4603474	+	MER49	LTR	ERV1	Heterochromatin	Simiiformes
	NPC	chr10	4680447	4680606	4680554	32.73	chr10	4680407	4680577	+	MIR	SINE	MIR	Bivalent_poised_TSS_Enhancer	Eutheria
	NPC	chr10	5425484	5425669	5425565	14.32	chr10	5425448	5425820	+	MER89	LTR	ERV1	Quiescent_low	Boreotheria
	NPC	chr10	5839671	5839838	5839772	32.29	chr10	5839681	5839776	+	L2b_3end	LINE	L2	Bivalent_poised_TSS_Enhancer	Simiiformes
	NPC	chr10	7651750	7651893	7651825	23.62	chr10	7651642	7651988	+	MER74B	LTR	ERVL	Bivalent_poised_TSS_Enhancer	Boreotheria
	NPC	chr10	11520634	11520765	11520697	25	chr10	11520669	11520884	+	MER58A	DNA	hAT-Charlie	Genic_Enhancer	Eutheria
	NPC	chr10	12695270	12695401	12695331	18.84	chr10	12695303	12695373	+	L1MC3_3end	LINE	L1	Bivalent_poised_TSS_Enhancer	Euarchontoglires
	NPC	chr10	12751605	12751748	12751725	33.01	chr10	12751423	12751765	C	L2b_3end	LINE	L2	Bivalent_poised_TSS_Enhancer	Eutheria
	NPC	chr10	14281350	14281481	14281379	17.42	chr10	14281292	14281564	+	MLT1B	LTR	ERVL-MaLR	Heterochromatin	Boreotheria
	NPC	chr10	14449627	14449775	14449736	23.21	chr10	14449724	14449779	C	DNM1r	Unknown		Genic_Enhancer	Boreotheria
	NPC	chr10	17134392	17134613	17134501	27.51	chr10	17134280	17134551	C	Tigger20a	DNA	TcMar-Tigger	Bivalent_poised_TSS_Enhancer	Eutheria
	NPC	chr10	17572496	17572627	17572525	20	chr10	17572431	17572545	C	MER91C	DNA	hAT-Tip100	Heterochromatin	Eutheria
	NPC	chr10	19492518	19492682	19492594	32.68	chr10	19492320	19492805	C	MLT1H1	LTR	ERVL-MaLR	Bivalent_poised_TSS_Enhancer	Eutheria
	NPC	chr10	20325945	20326076	20326037	18.74	chr10	20322582	20327913	C	MER57A-int	LTR	ERV1	Bivalent_poised_TSS_Enhancer	Haplorhini
	NPC	chr10	20504767	20504903	20504863	28.57	chr10	20504802	20504871	C	L2c_3end	LINE	L2	Heterochromatin	Eutheria
	NPC	chr10	23160751	23160970	23160869	23.56	chr10	23160600	23160966	C	MLT1J2	LTR	ERVL-MaLR	Bivalent_poised_TSS_Enhancer	Boreotheria
	NPC	chr10	23556970	23557105	23557027	25.34	chr10	23557013	23557166	C	LTR88c	LTR	Gypsy	Heterochromatin	Eutheria
	NPC	chr10	23566854	23567026	23566923	21.28	chr10	23566374	23567133	C	L1MDa_5end	LINE	L1	Heterochromatin	Eutheria
	NPC	chr10	25535411	25535542	25535514	25.81	chr10	25535169	25535697	+	MLT1F2	LTR	ERVL-MaLR	Bivalent_poised_TSS_Enhancer	Eutheria
	NPC	chr10	25616093	25616227	25616138	18.3	chr10	25615100	25616484	C	L1M1_5end	LINE	L1	Heterochromatin	Simiiformes
	NPC	chr10	25975091	25975222	25975145	22.18	chr10	25974901	25975589	C	MER72	LTR	ERV1	Repeats	Simiiformes
	NPC	chr10	27687913	27688061	27687992	29.87	chr10	27687934	27688171	+	MIR	SINE	MIR	Heterochromatin	Theria
	NPC	chr10	28732377	28732508	28732442	25.53	chr10	28732353	28732767	C	L2	LINE	L2	Heterochromatin	Eutheria
	NPC	chr10	31233534	31233721	31233644	21.75	chr10	31233380	31235195	+	L1M2_5end	LINE	L1	Repeats	Simiiformes
[truncated: 562 more rows]

## Sheet: Table S3
	Table S3. Accumulation of transcription factor binding sites in 590 TE families
[truncated: 593 more rows]

## Sheet: Table S4
	Table S4. Accumulation of transcription factor binding sites in 1246 TE subfamilies
[truncated: 1,249 more rows]

[truncated: 3 more sheets: Table S5, Table S6, Table S7]
